# Supplementary material for: Evidence for Multiple Subpopulations of Herpesvirus-Latently Infected Cells
Source: mBio. 2022 Jan 4;13(1):e03473-21. doi: 10.1128/mbio.03473-21 (PMC8725583; doi:10.1128/mbio.03473-21)
Supplement: TABLE S1 [file mbio.03473-21-st001.xlsx]

## Sheet: in
Gene	Top	p.value	FDR	logFC	class	Comparison
CT45A3	1	0	0	3.27473	sig changed	BCBL1/JSC1
CTAG2	2	0	0	2.68712	sig changed	BCBL1/JSC1
GSTO1	3	0	0	2.55913	sig changed	BCBL1/JSC1
PNMA5	4	3.00692e-304	9.70334e-301	2.36996	sig changed	BCBL1/JSC1
JSRP1	5	9.44916e-268	2.4394e-264	3.33704	sig changed	BCBL1/JSC1
CT45A1	6	3.97865e-267	8.55941e-264	2.04111	sig changed	BCBL1/JSC1
DMKN	7	3.04747e-266	5.61954e-263	3.4304	sig changed	BCBL1/JSC1
KRT18	8	3.23827e-264	5.22494e-261	2.54969	sig changed	BCBL1/JSC1
PHGDH	9	4.28447e-229	6.14488e-226	2.28796	sig changed	BCBL1/JSC1
FUCA2	10	1.42383e-214	1.83788e-211	1.70639	sig changed	BCBL1/JSC1
KRT8	11	1.85937e-201	2.18189e-198	1.97267	sig changed	BCBL1/JSC1
SERPINB6	12	8.411e-192	9.04743e-189	1.65777	sig changed	BCBL1/JSC1
GINS2	13	1.49148e-188	1.48092e-185	2.00939	sig changed	BCBL1/JSC1
FBN1	14	2.30917e-184	2.12905e-181	2.21375	sig changed	BCBL1/JSC1
IGFBP4	15	4.37539e-179	3.76517e-176	1.96235	sig changed	BCBL1/JSC1
GCNT2	16	6.54445e-172	5.27974e-169	1.69375	sig changed	BCBL1/JSC1
GAMT	17	1.42181e-166	1.07957e-163	1.41455	sig changed	BCBL1/JSC1
MAGEA3	18	2.76074e-159	1.97976e-156	1.28018	sig changed	BCBL1/JSC1
ESD	19	2.2207e-143	1.50868e-140	1.22007	sig changed	BCBL1/JSC1
LMO3	20	1.96798e-142	1.27013e-139	1.26486	sig changed	BCBL1/JSC1
MAGEA1	21	1.88917e-138	1.16121e-135	1.11457	sig changed	BCBL1/JSC1
CLU	22	5.89373e-132	3.45801e-129	1.2108	sig changed	BCBL1/JSC1
ARHGDIB	23	1.89802e-128	1.0652e-125	-3.43126	sig changed	BCBL1/JSC1
TSTD1	24	1.72744e-122	9.29074e-120	1.61601	sig changed	BCBL1/JSC1
SLC16A3	25	5.71249e-120	2.94947e-117	1.27088	sig changed	BCBL1/JSC1
TRIP6	26	9.76841e-120	4.84964e-117	1.01259	sig changed	BCBL1/JSC1
MAPK13	27	5.12431e-116	2.4498e-113	1.65506	sig changed	BCBL1/JSC1
KCNH2	28	1.9396e-110	8.94154e-108	0.923976	other	BCBL1/JSC1
EIF4EBP1	29	6.24653e-110	2.78035e-107	3.0286	sig changed	BCBL1/JSC1
CDA	30	1.02732e-109	4.42022e-107	1.18003	sig changed	BCBL1/JSC1
GSTM3	31	4.99642e-109	2.08044e-106	1.18118	sig changed	BCBL1/JSC1
SPN	32	4.62353e-108	1.86502e-105	0.971574	other	BCBL1/JSC1
CCDC151	33	1.60405e-107	6.27427e-105	1.26494	sig changed	BCBL1/JSC1
MAGEB2	34	7.07601e-107	2.68638e-104	0.909726	other	BCBL1/JSC1
MYO1E	35	8.97346e-105	3.30941e-102	0.875033	other	BCBL1/JSC1
DSCC1	36	3.54341e-102	1.27051e-99	1.15393	sig changed	BCBL1/JSC1
PINLYP	37	4.68326e-102	1.63382e-99	0.900735	other	BCBL1/JSC1
K2	38	1.84302e-99	6.26046e-97	-4.77847	sig changed	BCBL1/JSC1
TK1	39	4.57977e-98	1.51579e-95	1.86725	sig changed	BCBL1/JSC1
MYO3B	40	1.18207e-93	3.81454e-91	-4.44562	sig changed	BCBL1/JSC1
SULT1A1	41	3.64004e-93	1.14599e-90	3.14015	sig changed	BCBL1/JSC1
TMEM38A	42	7.87184e-91	2.41928e-88	1.05039	sig changed	BCBL1/JSC1
RCN1	43	2.1988e-90	6.60049e-88	0.717674	other	BCBL1/JSC1
C8orf82	44	4.75609e-90	1.39526e-87	0.90886	other	BCBL1/JSC1
CDT1	45	1.66315e-89	4.77065e-87	1.15897	sig changed	BCBL1/JSC1
FMN2	46	2.59109e-89	7.27083e-87	0.73232	other	BCBL1/JSC1
MARCKSL1	47	3.53612e-87	9.71154e-85	0.767095	other	BCBL1/JSC1
PON2	48	6.65859e-85	1.79061e-82	0.692686	other	BCBL1/JSC1
EEF1D	49	8.47326e-85	2.2321e-82	2.5116	sig changed	BCBL1/JSC1
TSTA3	50	2.21337e-84	5.71403e-82	2.36933	sig changed	BCBL1/JSC1
ALOX5AP	51	9.38153e-84	2.37445e-81	-3.55786	sig changed	BCBL1/JSC1
B2M	52	3.89952e-82	9.67981e-80	-2.04253	sig changed	BCBL1/JSC1
HSPB1	53	2.8211e-81	6.87071e-79	5.15569	sig changed	BCBL1/JSC1
ZWINT	54	9.26867e-81	2.21556e-78	0.987966	other	BCBL1/JSC1
NDUFB9	55	1.03163e-80	2.42115e-78	2.2934	sig changed	BCBL1/JSC1
PLA2G16	56	1.34724e-80	3.10539e-78	1.95122	sig changed	BCBL1/JSC1
CD74	57	3.02302e-80	6.84582e-78	-3.92706	sig changed	BCBL1/JSC1
CPVL	58	1.9728e-79	4.3905e-77	0.722057	other	BCBL1/JSC1
CSAG1	59	5.72429e-79	1.25236e-76	0.994955	other	BCBL1/JSC1
HLA-E	60	3.63769e-78	7.82588e-76	-2.47324	sig changed	BCBL1/JSC1
CRIP1	61	7.56807e-78	1.60145e-75	0.868892	other	BCBL1/JSC1
HLA-C	62	1.77579e-77	3.69707e-75	-2.35462	sig changed	BCBL1/JSC1
SMYD3	63	7.41173e-76	1.51858e-73	1.40526	sig changed	BCBL1/JSC1
LIN28B	64	4.14527e-75	8.3605e-73	0.6292	other	BCBL1/JSC1
SERPINH1	65	3.4742e-74	6.89923e-72	0.625035	other	BCBL1/JSC1
BASP1	66	4.00306e-74	7.82901e-72	-2.75548	sig changed	BCBL1/JSC1
HOPX	67	5.46465e-74	1.0528e-71	-4.01166	sig changed	BCBL1/JSC1
ADRB1	68	6.29839e-74	1.19558e-71	0.683239	other	BCBL1/JSC1
HIST1H4C	69	7.19868e-74	1.34667e-71	2.39242	sig changed	BCBL1/JSC1
MAGEA12	70	2.04893e-73	3.77823e-71	0.601859	other	BCBL1/JSC1
2021-09-10	71	3.40006e-73	6.1814e-71	0.608477	other	BCBL1/JSC1
ETV4	72	2.1008e-72	3.76627e-70	0.601174	other	BCBL1/JSC1
SLPI	73	4.11419e-72	7.27478e-70	3.41396	sig changed	BCBL1/JSC1
SULF1	74	5.72724e-71	9.99017e-69	0.600622	other	BCBL1/JSC1
TONSL	75	6.81338e-71	1.17263e-68	0.857267	other	BCBL1/JSC1
CT45A5	76	9.87036e-71	1.6764e-68	0.581172	other	BCBL1/JSC1
SVIP	77	1.1e-70	1.844e-68	0.620905	other	BCBL1/JSC1
HLA-B	78	2.23411e-70	3.69716e-68	-2.32593	sig changed	BCBL1/JSC1
CD37	79	2.60566e-70	4.25745e-68	-2.0461	sig changed	BCBL1/JSC1
PLIN2	80	3.90673e-70	6.30351e-68	0.578186	other	BCBL1/JSC1
RRM2	81	6.00178e-70	9.56432e-68	1.68858	sig changed	BCBL1/JSC1
PRAME	82	7.85948e-70	1.2372e-67	0.575625	other	BCBL1/JSC1
PRAF2	83	1.00841e-69	1.56826e-67	0.635437	other	BCBL1/JSC1
EIF3H	84	2.7538e-69	4.23167e-67	1.49207	sig changed	BCBL1/JSC1
DAZL	85	4.59382e-69	6.97612e-67	0.888995	other	BCBL1/JSC1
DPP7	86	4.99504e-69	7.4972e-67	1.01804	sig changed	BCBL1/JSC1
TOMM7	87	5.64972e-68	8.38236e-66	1.3561	sig changed	BCBL1/JSC1
SPR	88	9.8099e-68	1.43893e-65	0.681679	other	BCBL1/JSC1
MGP	89	3.48621e-67	5.05618e-65	1.15529	sig changed	BCBL1/JSC1
CT45A6	90	6.4712e-67	9.28114e-65	0.561348	other	BCBL1/JSC1
C14orf80	91	7.41983e-67	1.05247e-64	0.595534	other	BCBL1/JSC1
PTMA	92	1.24044e-66	1.74039e-64	1.42577	sig changed	BCBL1/JSC1
AKR1B1	93	4.84757e-66	6.72822e-64	1.61167	sig changed	BCBL1/JSC1
CALM1	94	1.09376e-65	1.50194e-63	2.91249	sig changed	BCBL1/JSC1
RHOBTB3	95	7.22891e-65	9.82218e-63	0.612555	other	BCBL1/JSC1
DUT	96	7.23873e-64	9.73307e-62	2.17705	sig changed	BCBL1/JSC1
WISP1	97	1.43918e-63	1.91515e-61	0.572232	other	BCBL1/JSC1
MCM7	98	6.91105e-63	9.10284e-61	2.10832	sig changed	BCBL1/JSC1
LAMC1	99	2.08154e-62	2.71399e-60	0.485739	other	BCBL1/JSC1
HLA-DPA1	100	2.34183e-62	3.02284e-60	-1.80832	sig changed	BCBL1/JSC1
FANCD2	101	5.83818e-62	7.4613e-60	0.649911	other	BCBL1/JSC1
QPRT	102	6.5747e-62	8.32022e-60	1.55652	sig changed	BCBL1/JSC1
PSME1	103	8.83226e-62	1.10686e-59	-1.86226	sig changed	BCBL1/JSC1
ITM2C	104	1.15721e-61	1.43627e-59	0.534002	other	BCBL1/JSC1
ARHGAP30	105	1.47391e-61	1.81193e-59	-2.49499	sig changed	BCBL1/JSC1
LMAN1	106	3.215e-61	3.91502e-59	-1.50463	sig changed	BCBL1/JSC1
NMRAL1	107	8.71307e-61	1.05111e-58	0.682352	other	BCBL1/JSC1
TUBB4A	108	8.87668e-61	1.06093e-58	0.476821	other	BCBL1/JSC1
COX6A1	109	1.18038e-59	1.39783e-57	1.57184	sig changed	BCBL1/JSC1
KIAA0101	110	1.60315e-59	1.88122e-57	2.09719	sig changed	BCBL1/JSC1
SYNPO	111	2.65572e-59	3.08829e-57	0.579198	other	BCBL1/JSC1
COX6A1P2	112	8.89672e-59	1.02535e-56	1.76638	sig changed	BCBL1/JSC1
LSM3	113	3.75091e-58	4.28467e-56	2.15129	sig changed	BCBL1/JSC1
PTPRC	114	4.48862e-58	5.08238e-56	-2.25474	sig changed	BCBL1/JSC1
RTN4	115	6.47805e-58	7.27118e-56	1.8443	sig changed	BCBL1/JSC1
NDFIP2	116	1.09405e-57	1.21741e-55	0.489591	other	BCBL1/JSC1
GABARAPL1	117	1.58331e-57	1.74679e-55	0.52617	other	BCBL1/JSC1
CLEC2D	118	1.99382e-57	2.18104e-55	-2.33082	sig changed	BCBL1/JSC1
TYMS	119	2.06383e-57	2.23865e-55	1.77433	sig changed	BCBL1/JSC1
MCM4	120	2.65661e-57	2.85762e-55	1.2839	sig changed	BCBL1/JSC1
PUF60	121	3.22604e-57	3.44147e-55	2.10142	sig changed	BCBL1/JSC1
EXOSC4	122	3.40453e-57	3.6021e-55	1.81588	sig changed	BCBL1/JSC1
FEN1	123	5.47909e-57	5.74993e-55	1.22561	sig changed	BCBL1/JSC1
SLC2A3	124	7.06883e-57	7.35843e-55	-3.29392	sig changed	BCBL1/JSC1
TXNIP	125	9.58265e-57	9.89543e-55	-2.87746	sig changed	BCBL1/JSC1
MAL2	126	1.92669e-56	1.97379e-54	0.784349	other	BCBL1/JSC1
HCLS1	127	2.97436e-56	3.02308e-54	-1.56968	sig changed	BCBL1/JSC1
HMGB3	128	3.38096e-56	3.40948e-54	0.497193	other	BCBL1/JSC1
MFSD3	129	4.66997e-56	4.67286e-54	1.31063	sig changed	BCBL1/JSC1
CMBL	130	5.52379e-55	5.4847e-53	0.415904	other	BCBL1/JSC1
C11orf74	131	9.6179e-55	9.47694e-53	0.581909	other	BCBL1/JSC1
SPC25	132	1.70569e-54	1.66796e-52	0.530081	other	BCBL1/JSC1
C11orf96	133	1.85103e-54	1.79648e-52	0.528347	other	BCBL1/JSC1
UQCRH	134	3.52317e-54	3.39381e-52	1.43784	sig changed	BCBL1/JSC1
SQLE	135	2.04582e-53	1.95611e-51	1.54362	sig changed	BCBL1/JSC1
BIRC5	136	2.44857e-53	2.32399e-51	1.51122	sig changed	BCBL1/JSC1
ADD3	137	3.82289e-53	3.60189e-51	-1.7536	sig changed	BCBL1/JSC1
WDR76	138	7.93251e-53	7.41977e-51	0.568537	other	BCBL1/JSC1
TMEM14C	139	4.78836e-52	4.44662e-50	1.74271	sig changed	BCBL1/JSC1
FHL3	140	5.27259e-52	4.86133e-50	0.427458	other	BCBL1/JSC1
UBE2H	141	9.26955e-52	8.48591e-50	-1.53378	sig changed	BCBL1/JSC1
HLA-DQB1	142	1.30048e-51	1.18216e-49	0.468616	other	BCBL1/JSC1
CFD	143	1.53464e-51	1.38525e-49	0.476956	other	BCBL1/JSC1
MCM5	144	3.00591e-51	2.69447e-49	1.20518	sig changed	BCBL1/JSC1
WDR34	145	4.55071e-51	4.05107e-49	1.00888	sig changed	BCBL1/JSC1
ASRGL1	146	5.617e-51	4.96604e-49	0.431876	other	BCBL1/JSC1
CCDC152	147	8.08484e-51	7.09926e-49	0.446732	other	BCBL1/JSC1
SLC39A4	148	1.14922e-50	1.00231e-48	1.72892	sig changed	BCBL1/JSC1
IL2RG	149	2.36328e-50	2.04733e-48	-2.47151	sig changed	BCBL1/JSC1
GPR124	150	4.09172e-50	3.52106e-48	0.400544	other	BCBL1/JSC1
SLC1A4	151	9.24399e-50	7.90208e-48	-1.93341	sig changed	BCBL1/JSC1
RABAC1	152	9.96887e-50	8.46567e-48	-1.55544	sig changed	BCBL1/JSC1
RFC2	153	1.1782e-49	9.93998e-48	1.13476	sig changed	BCBL1/JSC1
EXOSC8	154	1.54958e-49	1.29883e-47	1.16717	sig changed	BCBL1/JSC1
FABP5	155	2.01723e-49	1.6799e-47	1.95174	sig changed	BCBL1/JSC1
MGST3	156	2.10773e-49	1.74401e-47	1.91453	sig changed	BCBL1/JSC1
RNF213	157	2.33593e-49	1.91247e-47	-2.28244	sig changed	BCBL1/JSC1
HIST1H4J	158	2.34096e-49	1.91247e-47	0.42479	other	BCBL1/JSC1
GZMB	159	2.5559e-49	2.07494e-47	-3.95152	sig changed	BCBL1/JSC1
GOLM1	160	4.22188e-49	3.406e-47	-1.53539	sig changed	BCBL1/JSC1
SMIM13	161	6.61161e-49	5.30079e-47	0.800374	other	BCBL1/JSC1
C12orf57	162	1.15215e-48	9.18021e-47	2.08997	sig changed	BCBL1/JSC1
CDC45	163	1.20565e-48	9.54754e-47	0.562569	other	BCBL1/JSC1
IFI27L2	164	1.41982e-48	1.1175e-46	1.7771	sig changed	BCBL1/JSC1
HLA-F	165	1.79169e-48	1.40165e-46	-1.95437	sig changed	BCBL1/JSC1
CD53	166	2.27243e-48	1.76702e-46	-2.51611	sig changed	BCBL1/JSC1
RGL3	167	2.76048e-48	2.13367e-46	0.418144	other	BCBL1/JSC1
ANXA2	168	2.91738e-48	2.24152e-46	2.01384	sig changed	BCBL1/JSC1
ERP29	169	3.00881e-48	2.29809e-46	1.67375	sig changed	BCBL1/JSC1
RNF157	170	6.31718e-48	4.7966e-46	1.20315	sig changed	BCBL1/JSC1
SLC25A4	171	8.25476e-48	6.23113e-46	1.18237	sig changed	BCBL1/JSC1
ATL3	172	9.28793e-48	6.97027e-46	0.378563	other	BCBL1/JSC1
CEBPD	173	1.12419e-47	8.38791e-46	0.483739	other	BCBL1/JSC1
MND1	174	1.78898e-47	1.32714e-45	0.866633	other	BCBL1/JSC1
SNRPG	175	1.81867e-47	1.34145e-45	1.20889	sig changed	BCBL1/JSC1
PTPRCAP	176	2.78785e-47	2.04463e-45	-2.0051	sig changed	BCBL1/JSC1
PDGFC	177	4.51181e-47	3.29031e-45	0.366369	other	BCBL1/JSC1
GNAS	178	5.10355e-47	3.70093e-45	-1.20537	sig changed	BCBL1/JSC1
MYBL2	179	5.309e-47	3.82841e-45	0.664271	other	BCBL1/JSC1
NCAPH	180	8.09237e-47	5.80313e-45	0.67485	other	BCBL1/JSC1
RAB33A	181	9.58342e-47	6.83441e-45	0.373021	other	BCBL1/JSC1
GPAA1	182	1.16222e-46	8.24285e-45	1.54594	sig changed	BCBL1/JSC1
FKBP2	183	1.3875e-46	9.78678e-45	1.68081	sig changed	BCBL1/JSC1
BAMBI	184	1.46664e-46	1.02794e-44	0.367659	other	BCBL1/JSC1
GYPC	185	1.47326e-46	1.02794e-44	0.903984	other	BCBL1/JSC1
CORO1A	186	1.54501e-46	1.07221e-44	-2.46947	sig changed	BCBL1/JSC1
HLTF	187	1.60468e-46	1.10766e-44	0.389826	other	BCBL1/JSC1
RFC4	188	1.9672e-46	1.35067e-44	1.33112	sig changed	BCBL1/JSC1
CHEK1	189	2.41191e-46	1.64724e-44	0.686477	other	BCBL1/JSC1
C16orf59	190	2.90811e-46	1.97568e-44	0.423442	other	BCBL1/JSC1
ARHGEF2	191	3.34987e-46	2.26388e-44	-1.75774	sig changed	BCBL1/JSC1
SELPLG	192	4.85736e-46	3.26556e-44	-1.82806	sig changed	BCBL1/JSC1
GUCY1A3	193	5.18945e-46	3.47075e-44	-2.02467	sig changed	BCBL1/JSC1
INSIG1	194	8.43874e-46	5.6148e-44	-1.69655	sig changed	BCBL1/JSC1
ECI2	195	1.21457e-45	8.03985e-44	1.89145	sig changed	BCBL1/JSC1
GZMA	196	2.10789e-45	1.3882e-43	0.823593	other	BCBL1/JSC1
NCAPH2	197	2.43988e-45	1.59868e-43	0.78804	other	BCBL1/JSC1
RTBDN	198	3.2634e-45	2.12747e-43	-1.51999	sig changed	BCBL1/JSC1
H3F3A	199	3.77499e-45	2.44862e-43	-1.14166	sig changed	BCBL1/JSC1
CHMP4C	200	4.03156e-45	2.60197e-43	0.403599	other	BCBL1/JSC1
NOTCH2	201	4.06914e-45	2.61316e-43	-1.51934	sig changed	BCBL1/JSC1
TIMM13	202	4.61593e-45	2.93684e-43	1.28272	sig changed	BCBL1/JSC1
IRF2BPL	203	4.61868e-45	2.93684e-43	1.06506	sig changed	BCBL1/JSC1
ASF1B	204	5.09574e-45	3.2243e-43	0.607879	other	BCBL1/JSC1
SFXN3	205	5.47102e-45	3.44488e-43	0.458295	other	BCBL1/JSC1
TMEM98	206	9.28375e-45	5.81722e-43	0.377163	other	BCBL1/JSC1
HJURP	207	9.34774e-45	5.82901e-43	0.442096	other	BCBL1/JSC1
GTSF1	208	9.6251e-45	5.97312e-43	1.28081	sig changed	BCBL1/JSC1
TRAF5	209	1.73324e-44	1.07046e-42	0.40718	other	BCBL1/JSC1
IL13RA1	210	2.7555e-44	1.69371e-42	0.37769	other	BCBL1/JSC1
RHOH	211	3.1754e-44	1.94256e-42	-1.45814	sig changed	BCBL1/JSC1
TCEAL4	212	4.02466e-44	2.45049e-42	0.437099	other	BCBL1/JSC1
ENO2	213	4.40555e-44	2.65952e-42	0.490304	other	BCBL1/JSC1
STXBP4	214	4.40918e-44	2.65952e-42	0.581344	other	BCBL1/JSC1
NPM1	215	5.80546e-44	3.48543e-42	0.85272	other	BCBL1/JSC1
LRP10	216	5.87278e-44	3.50953e-42	-1.7337	sig changed	BCBL1/JSC1
HBD	217	6.98817e-44	4.15683e-42	0.895424	other	BCBL1/JSC1
ATF5	218	8.29293e-44	4.91033e-42	-2.10143	sig changed	BCBL1/JSC1
TEAD4	219	1.17334e-43	6.91577e-42	0.375181	other	BCBL1/JSC1
ITM2A	220	1.5498e-43	9.09308e-42	-2.13905	sig changed	BCBL1/JSC1
MCM2	221	1.59889e-43	9.33865e-42	1.04492	sig changed	BCBL1/JSC1
VMP1	222	1.84954e-43	1.0754e-41	-1.62962	sig changed	BCBL1/JSC1
RNASEH2A	223	1.95407e-43	1.13108e-41	1.11183	sig changed	BCBL1/JSC1
SSR4	224	2.735e-43	1.57604e-41	-1.28164	sig changed	BCBL1/JSC1
PSME2	225	3.6304e-43	2.08272e-41	-1.60653	sig changed	BCBL1/JSC1
FBXL13	226	3.91205e-43	2.23437e-41	0.412334	other	BCBL1/JSC1
NCKAP1	227	3.96233e-43	2.25312e-41	0.321842	other	BCBL1/JSC1
TYRO3	228	5.63796e-43	3.19188e-41	1.41147	sig changed	BCBL1/JSC1
RAN	229	5.9933e-43	3.37823e-41	1.37322	sig changed	BCBL1/JSC1
TEX19	230	6.27069e-43	3.51922e-41	-2.36886	sig changed	BCBL1/JSC1
NPM3	231	6.82763e-43	3.8152e-41	1.17191	sig changed	BCBL1/JSC1
RECQL4	232	9.86554e-43	5.48898e-41	0.847554	other	BCBL1/JSC1
RFC5	233	1.00066e-42	5.54355e-41	0.639609	other	BCBL1/JSC1
NUDT1	234	1.66536e-42	9.18651e-41	1.14865	sig changed	BCBL1/JSC1
GNB2L1	235	1.8872e-42	1.03659e-40	1.0245	sig changed	BCBL1/JSC1
ANP32B	236	3.1049e-42	1.69822e-40	1.3734	sig changed	BCBL1/JSC1
PTRHD1	237	3.31291e-42	1.80435e-40	1.49114	sig changed	BCBL1/JSC1
LASP1	238	3.45361e-42	1.87307e-40	-1.42965	sig changed	BCBL1/JSC1
CDCA8	239	3.63924e-42	1.96549e-40	0.614066	other	BCBL1/JSC1
SLC39A8	240	3.78838e-42	2.03752e-40	0.332329	other	BCBL1/JSC1
STK17A	241	4.65348e-42	2.49241e-40	-1.70663	sig changed	BCBL1/JSC1
CD2	242	7.00055e-42	3.73401e-40	-1.82562	sig changed	BCBL1/JSC1
GNG4	243	7.39918e-42	3.9304e-40	0.355086	other	BCBL1/JSC1
BEX2	244	7.62258e-42	4.03247e-40	0.4244	other	BCBL1/JSC1
CMTM8	245	9.66574e-42	5.09246e-40	0.35368	other	BCBL1/JSC1
HIST1H2AA	246	1.2419e-41	6.51642e-40	0.546317	other	BCBL1/JSC1
RP11-770J1.5	247	1.32916e-41	6.94605e-40	0.580367	other	BCBL1/JSC1
RAD51	248	1.7542e-41	9.13031e-40	0.503504	other	BCBL1/JSC1
MCL1	249	1.84836e-41	9.58178e-40	-1.89888	sig changed	BCBL1/JSC1
FLNA	250	2.24697e-41	1.16015e-39	-1.74599	sig changed	BCBL1/JSC1
UBE2L6	251	2.41927e-41	1.24414e-39	-1.38367	sig changed	BCBL1/JSC1
MEST	252	2.68729e-41	1.37649e-39	0.616131	other	BCBL1/JSC1
CDC42EP1	253	3.79282e-41	1.93509e-39	0.318606	other	BCBL1/JSC1
NINJ1	254	3.93468e-41	1.99956e-39	0.313387	other	BCBL1/JSC1
TMSB10	255	4.24339e-41	2.14799e-39	-1.17434	sig changed	BCBL1/JSC1
SULT1A2	256	4.5974e-41	2.31809e-39	0.735389	other	BCBL1/JSC1
LPXN	257	6.54606e-41	3.2878e-39	-2.10671	sig changed	BCBL1/JSC1
SLC25A19	258	6.62703e-41	3.31557e-39	0.817957	other	BCBL1/JSC1
ALKBH3	259	7.35917e-41	3.65761e-39	0.650568	other	BCBL1/JSC1
ATAD2	260	7.36737e-41	3.65761e-39	1.09014	sig changed	BCBL1/JSC1
SAT1	261	8.5022e-41	4.20484e-39	-1.73543	sig changed	BCBL1/JSC1
GPC4	262	8.77606e-41	4.32372e-39	-1.71232	sig changed	BCBL1/JSC1
CADPS2	263	9.79181e-41	4.8058e-39	0.355262	other	BCBL1/JSC1
LAMTOR5	264	1.00854e-40	4.93116e-39	-1.00666	sig changed	BCBL1/JSC1
MYO1F	265	1.44245e-40	7.02609e-39	-1.52681	sig changed	BCBL1/JSC1
NOS3	266	1.57125e-40	7.60309e-39	0.372364	other	BCBL1/JSC1
C1orf21	267	1.57269e-40	7.60309e-39	1.00115	sig changed	BCBL1/JSC1
NDRG1	268	2.06582e-40	9.94984e-39	-2.03278	sig changed	BCBL1/JSC1
HMGB1	269	2.33826e-40	1.12202e-38	1.61613	sig changed	BCBL1/JSC1
FTL	270	3.79838e-40	1.81591e-38	-1.48804	sig changed	BCBL1/JSC1
ITGB1	271	4.18758e-40	1.99458e-38	-1.45558	sig changed	BCBL1/JSC1
PCTP	272	4.7379e-40	2.24841e-38	0.723703	other	BCBL1/JSC1
NDUFA6	273	4.97853e-40	2.35395e-38	0.930599	other	BCBL1/JSC1
CKAP2L	274	6.43033e-40	3.0293e-38	0.435523	other	BCBL1/JSC1
SNRPC	275	7.14921e-40	3.35571e-38	1.19965	sig changed	BCBL1/JSC1
PLK1	276	8.10453e-40	3.79034e-38	0.844836	other	BCBL1/JSC1
DNAJC15	277	8.56447e-40	3.99098e-38	-1.55237	sig changed	BCBL1/JSC1
PHF19	278	9.92214e-40	4.60701e-38	1.08193	sig changed	BCBL1/JSC1
MSN	279	1.30326e-39	6.02958e-38	-1.41831	sig changed	BCBL1/JSC1
ACAT2	280	1.41056e-39	6.50269e-38	1.28809	sig changed	BCBL1/JSC1
TMEM14B	281	1.93185e-39	8.87413e-38	1.61071	sig changed	BCBL1/JSC1
TPM4	282	2.1485e-39	9.8207e-38	-1.49302	sig changed	BCBL1/JSC1
PTPN7	283	2.15313e-39	9.8207e-38	-1.65392	sig changed	BCBL1/JSC1
DAD1	284	2.24765e-39	1.02157e-37	-1.20478	sig changed	BCBL1/JSC1
ALDH5A1	285	2.52775e-39	1.14485e-37	0.313936	other	BCBL1/JSC1
CYC1	286	2.59952e-39	1.17324e-37	1.50027	sig changed	BCBL1/JSC1
KIAA1324	287	1.09101e-38	4.90689e-37	0.328807	other	BCBL1/JSC1
DNAH14	288	2.33051e-38	1.04452e-36	0.435224	other	BCBL1/JSC1
CDK1	289	8.72946e-38	3.89896e-36	0.615376	other	BCBL1/JSC1
TUBA1B	290	9.61228e-38	4.27846e-36	2.06662	sig changed	BCBL1/JSC1
PCBD1	291	1.18283e-37	5.24673e-36	0.981122	other	BCBL1/JSC1
RBM46	292	1.23354e-37	5.45293e-36	0.304648	other	BCBL1/JSC1
PGAM1	293	1.73207e-37	7.63055e-36	-1.54562	sig changed	BCBL1/JSC1
SGOL1	294	1.80305e-37	7.91625e-36	0.311854	other	BCBL1/JSC1
NAPRT1	295	3.54064e-37	1.54924e-35	0.366655	other	BCBL1/JSC1
BCL7A	296	3.66594e-37	1.59865e-35	-1.55802	sig changed	BCBL1/JSC1
PSMC1	297	4.12742e-37	1.79383e-35	1.21609	sig changed	BCBL1/JSC1
PTP4A1	298	5.21573e-37	2.25922e-35	-1.51577	sig changed	BCBL1/JSC1
ECH1	299	7.22848e-37	3.12057e-35	-1.1466	sig changed	BCBL1/JSC1
VAMP5	300	8.10959e-37	3.48929e-35	0.743926	other	BCBL1/JSC1
BDH1	301	8.99824e-37	3.85878e-35	0.307562	other	BCBL1/JSC1
SFN	302	9.76373e-37	4.17318e-35	0.489627	other	BCBL1/JSC1
INADL	303	1.01901e-36	4.34103e-35	-1.74185	sig changed	BCBL1/JSC1
GPBAR1	304	1.10638e-36	4.69774e-35	0.85646	other	BCBL1/JSC1
SON	305	1.16221e-36	4.91864e-35	-0.951714	other	BCBL1/JSC1
SCP2	306	1.25185e-36	5.28069e-35	-1.67657	sig changed	BCBL1/JSC1
CLSTN1	307	1.33979e-36	5.63323e-35	-1.43267	sig changed	BCBL1/JSC1
LSM1	308	1.38248e-36	5.79386e-35	1.25831	sig changed	BCBL1/JSC1
PRSS16	309	1.53579e-36	6.41554e-35	0.353717	other	BCBL1/JSC1
CCNB2	310	1.66317e-36	6.92521e-35	0.863991	other	BCBL1/JSC1
NRP1	311	1.98534e-36	8.24011e-35	-1.64945	sig changed	BCBL1/JSC1
CBR3	312	2.02626e-36	8.383e-35	0.323236	other	BCBL1/JSC1
NME4	313	2.0938e-36	8.63473e-35	1.19233	sig changed	BCBL1/JSC1
CENPM	314	2.14177e-36	8.80444e-35	0.849819	other	BCBL1/JSC1
PLEC	315	2.18398e-36	8.94948e-35	1.15993	sig changed	BCBL1/JSC1
TNNT1	316	2.33696e-36	9.54603e-35	0.616999	other	BCBL1/JSC1
LDHB	317	2.70226e-36	1.10034e-34	0.826675	other	BCBL1/JSC1
PLEKHB2	318	3.30036e-36	1.33966e-34	-1.17917	sig changed	BCBL1/JSC1
BMP5	319	3.63144e-36	1.46943e-34	0.841257	other	BCBL1/JSC1
DHPS	320	4.58312e-36	1.84872e-34	1.16692	sig changed	BCBL1/JSC1
MELK	321	5.16328e-36	2.07625e-34	0.518595	other	BCBL1/JSC1
SHARPIN	322	6.07214e-36	2.43414e-34	1.05332	sig changed	BCBL1/JSC1
PRDX1	323	7.27071e-36	2.90558e-34	1.17439	sig changed	BCBL1/JSC1
CHPF	324	9.41917e-36	3.75255e-34	0.438999	other	BCBL1/JSC1
SPARC	325	1.07458e-35	4.26791e-34	0.340509	other	BCBL1/JSC1
FARSB	326	1.15623e-35	4.57812e-34	1.41707	sig changed	BCBL1/JSC1
EIF3G	327	1.2021e-35	4.74519e-34	1.16183	sig changed	BCBL1/JSC1
SEZ6L2	328	1.35875e-35	5.3472e-34	0.848263	other	BCBL1/JSC1
2021-09-09	329	1.53091e-35	6.00639e-34	-1.51266	sig changed	BCBL1/JSC1
HSPG2	330	2.01406e-35	7.87803e-34	0.281212	other	BCBL1/JSC1
C4orf3	331	2.17113e-35	8.46674e-34	-1.39682	sig changed	BCBL1/JSC1
IL10	332	2.22652e-35	8.65661e-34	-2.81658	sig changed	BCBL1/JSC1
PRPF4B	333	2.48692e-35	9.63999e-34	1.30161	sig changed	BCBL1/JSC1
TMPRSS11E	334	2.60708e-35	1.00755e-33	-1.78	sig changed	BCBL1/JSC1
RFC3	335	3.60132e-35	1.38764e-33	0.472438	other	BCBL1/JSC1
PEBP1	336	4.02934e-35	1.54794e-33	1.09442	sig changed	BCBL1/JSC1
VOPP1	337	4.78456e-35	1.83262e-33	1.31905	sig changed	BCBL1/JSC1
MCM3	338	4.81498e-35	1.83881e-33	1.28755	sig changed	BCBL1/JSC1
SNRPD3	339	5.81054e-35	2.21246e-33	1.18003	sig changed	BCBL1/JSC1
GLRX5	340	6.57611e-35	2.4966e-33	1.04529	sig changed	BCBL1/JSC1
CYBA	341	6.90878e-35	2.61521e-33	-1.58343	sig changed	BCBL1/JSC1
CLN6	342	7.36111e-35	2.77828e-33	0.654623	other	BCBL1/JSC1
PLAUR	343	8.28692e-35	3.11859e-33	0.65587	other	BCBL1/JSC1
CHPT1	344	8.78059e-35	3.29476e-33	0.559675	other	BCBL1/JSC1
MYL5	345	9.29798e-35	3.47879e-33	1.12725	sig changed	BCBL1/JSC1
SRGN	346	1.02971e-34	3.84148e-33	-1.22359	sig changed	BCBL1/JSC1
IL21R	347	1.13052e-34	4.20541e-33	0.813366	other	BCBL1/JSC1
KIF22	348	1.58171e-34	5.86686e-33	0.745752	other	BCBL1/JSC1
MRPL13	349	1.61371e-34	5.9684e-33	1.41312	sig changed	BCBL1/JSC1
SLC1A3	350	1.91797e-34	7.07348e-33	0.348631	other	BCBL1/JSC1
ACSS1	351	1.9454e-34	7.1542e-33	0.269475	other	BCBL1/JSC1
SNRPE	352	2.19037e-34	8.0322e-33	1.31556	sig changed	BCBL1/JSC1
SNRPF	353	2.30035e-34	8.4116e-33	1.25399	sig changed	BCBL1/JSC1
ADSL	354	2.35582e-34	8.5901e-33	1.18278	sig changed	BCBL1/JSC1
COL25A1	355	2.48067e-34	9.01985e-33	-1.33681	sig changed	BCBL1/JSC1
ACAP1	356	2.67016e-34	9.68159e-33	-1.24912	sig changed	BCBL1/JSC1
PRR15	357	3.06573e-34	1.10847e-32	0.278638	other	BCBL1/JSC1
ELOVL6	358	3.46915e-34	1.25083e-32	0.309168	other	BCBL1/JSC1
OST4	359	3.64572e-34	1.31083e-32	0.94842	other	BCBL1/JSC1
RPA3	360	3.91433e-34	1.4035e-32	1.64536	sig changed	BCBL1/JSC1
S100A6	361	3.96232e-34	1.41678e-32	-1.5212	sig changed	BCBL1/JSC1
PSMC5	362	4.33689e-34	1.54642e-32	1.25914	sig changed	BCBL1/JSC1
HLA-A	363	5.17042e-34	1.83856e-32	-1.68556	sig changed	BCBL1/JSC1
TCF4	364	6.2689e-34	2.22305e-32	-1.36438	sig changed	BCBL1/JSC1
WIPF1	365	6.46288e-34	2.28556e-32	-1.25862	sig changed	BCBL1/JSC1
KHDC1L	366	6.79787e-34	2.39746e-32	0.35057	other	BCBL1/JSC1
GBP2	367	6.90136e-34	2.42732e-32	-1.65407	sig changed	BCBL1/JSC1
NUSAP1	368	7.09608e-34	2.48903e-32	1.14111	sig changed	BCBL1/JSC1
NCKAP1L	369	7.36912e-34	2.57404e-32	-1.35002	sig changed	BCBL1/JSC1
RRM1	370	7.37833e-34	2.57404e-32	0.84338	other	BCBL1/JSC1
CKLF	371	7.55123e-34	2.62726e-32	-1.16289	sig changed	BCBL1/JSC1
SKA3	372	8.60313e-34	2.98519e-32	0.370654	other	BCBL1/JSC1
CTSS	373	1.11628e-33	3.86298e-32	-1.20143	sig changed	BCBL1/JSC1
NRSN2	374	1.22423e-33	4.22523e-32	0.276664	other	BCBL1/JSC1
PPM1G	375	1.65684e-33	5.70308e-32	1.13375	sig changed	BCBL1/JSC1
DTL	376	2.08957e-33	7.17347e-32	0.489416	other	BCBL1/JSC1
VPS28	377	2.11446e-33	7.23964e-32	1.29488	sig changed	BCBL1/JSC1
RAB11FIP1	378	2.20301e-33	7.52287e-32	0.428884	other	BCBL1/JSC1
CCL5	379	2.5294e-33	8.61465e-32	1.45656	sig changed	BCBL1/JSC1
H2AFY	380	2.66445e-33	9.05072e-32	1.29756	sig changed	BCBL1/JSC1
SLC39A3	381	2.99378e-33	1.01427e-31	0.83298	other	BCBL1/JSC1
PGK1	382	3.75539e-33	1.26897e-31	-1.20625	sig changed	BCBL1/JSC1
GMFG	383	5.03366e-33	1.69646e-31	-1.32954	sig changed	BCBL1/JSC1
COX7A2L	384	5.25216e-33	1.76549e-31	1.30817	sig changed	BCBL1/JSC1
POU2F3	385	5.43787e-33	1.82317e-31	0.25667	other	BCBL1/JSC1
GATA3	386	7.6126e-33	2.54568e-31	0.719085	other	BCBL1/JSC1
ATP5G2	387	8.59362e-33	2.86632e-31	0.749654	other	BCBL1/JSC1
CCDC109B	388	1.14764e-32	3.81796e-31	0.587423	other	BCBL1/JSC1
GGH	389	1.19684e-32	3.97141e-31	0.940911	other	BCBL1/JSC1
TATDN1	390	1.22158e-32	4.04311e-31	1.19588	sig changed	BCBL1/JSC1
VSTM2L	391	1.35176e-32	4.46252e-31	0.25751	other	BCBL1/JSC1
PSMD13	392	1.40409e-32	4.62348e-31	1.06975	sig changed	BCBL1/JSC1
PRIM1	393	1.42809e-32	4.69052e-31	0.691187	other	BCBL1/JSC1
PLCG2	394	2.49887e-32	8.18664e-31	-1.41618	sig changed	BCBL1/JSC1
MMD	395	2.90597e-32	9.49625e-31	0.296012	other	BCBL1/JSC1
GINS4	396	3.1144e-32	1.01517e-30	0.275102	other	BCBL1/JSC1
AMER3	397	3.94954e-32	1.28415e-30	0.315439	other	BCBL1/JSC1
PRELID1	398	4.1483e-32	1.34538e-30	1.12182	sig changed	BCBL1/JSC1
DCP1B	399	4.46343e-32	1.44396e-30	0.26031	other	BCBL1/JSC1
ACOT2	400	4.69393e-32	1.51473e-30	0.250974	other	BCBL1/JSC1
GGT7	401	6.76091e-32	2.17631e-30	0.257708	other	BCBL1/JSC1
PDHB	402	7.38969e-32	2.37279e-30	-1.02381	sig changed	BCBL1/JSC1
ITPKA	403	8.26442e-32	2.64708e-30	0.241826	other	BCBL1/JSC1
TOMM22	404	9.47782e-32	3.02821e-30	1.21359	sig changed	BCBL1/JSC1
CTD-2049J23.3	405	1.02135e-31	3.2552e-30	-1.41771	sig changed	BCBL1/JSC1
IDS	406	1.03329e-31	3.28515e-30	-1.35253	sig changed	BCBL1/JSC1
EPX	407	1.38818e-31	4.40262e-30	0.391572	other	BCBL1/JSC1
NCAPG	408	1.73375e-31	5.48511e-30	0.604635	other	BCBL1/JSC1
PRPF19	409	1.75094e-31	5.52594e-30	1.01328	sig changed	BCBL1/JSC1
STAG3	410	1.75756e-31	5.53332e-30	0.269522	other	BCBL1/JSC1
TMC8	411	2.0387e-31	6.4028e-30	-1.30348	sig changed	BCBL1/JSC1
ST3GAL1	412	2.73151e-31	8.55786e-30	-1.22167	sig changed	BCBL1/JSC1
NEK3	413	2.79762e-31	8.74376e-30	0.245442	other	BCBL1/JSC1
ANKRD18B	414	3.03048e-31	9.44866e-30	0.243278	other	BCBL1/JSC1
KIF11	415	4.20634e-31	1.30832e-29	0.444035	other	BCBL1/JSC1
CDKN3	416	4.94328e-31	1.53384e-29	1.11292	sig changed	BCBL1/JSC1
RFPL4B	417	5.39687e-31	1.67057e-29	0.24534	other	BCBL1/JSC1
UBR7	418	5.42736e-31	1.67599e-29	0.64845	other	BCBL1/JSC1
SPATS2L	419	5.88191e-31	1.81202e-29	1.05989	sig changed	BCBL1/JSC1
PTPRF	420	6.18568e-31	1.90106e-29	-1.26693	sig changed	BCBL1/JSC1
IRF3	421	6.44948e-31	1.97743e-29	-1.17221	sig changed	BCBL1/JSC1
WDR18	422	8.12098e-31	2.48402e-29	0.980639	other	BCBL1/JSC1
LAPTM5	423	8.98615e-31	2.74216e-29	-1.42082	sig changed	BCBL1/JSC1
NT5DC2	424	9.015e-31	2.74447e-29	0.228321	other	BCBL1/JSC1
C17orf89	425	9.54231e-31	2.89817e-29	1.27557	sig changed	BCBL1/JSC1
GMNN	426	9.60514e-31	2.9104e-29	1.07667	sig changed	BCBL1/JSC1
HNRNPA1	427	1.11581e-30	3.37305e-29	0.776219	other	BCBL1/JSC1
MRPS6	428	1.12046e-30	3.37917e-29	-1.09182	sig changed	BCBL1/JSC1
GEN1	429	1.15049e-30	3.46167e-29	0.249748	other	BCBL1/JSC1
SLC38A1	430	1.23456e-30	3.70599e-29	-1.18481	sig changed	BCBL1/JSC1
EPDR1	431	1.53971e-30	4.60286e-29	0.259429	other	BCBL1/JSC1
TIMELESS	432	1.54047e-30	4.60286e-29	0.492027	other	BCBL1/JSC1
TP53I3	433	1.58389e-30	4.72168e-29	0.387153	other	BCBL1/JSC1
WDYHV1	434	1.61099e-30	4.7914e-29	0.760876	other	BCBL1/JSC1
CHAF1A	435	1.68153e-30	4.98971e-29	0.822982	other	BCBL1/JSC1
FAU	436	1.75073e-30	5.18313e-29	0.66666	other	BCBL1/JSC1
PXN	437	1.8536e-30	5.47512e-29	-1.17826	sig changed	BCBL1/JSC1
S100A4	438	2.26267e-30	6.66816e-29	-1.34675	sig changed	BCBL1/JSC1
PCNA	439	2.43429e-30	7.15758e-29	1.25773	sig changed	BCBL1/JSC1
PCMT1	440	2.8989e-30	8.50431e-29	1.21514	sig changed	BCBL1/JSC1
ELMO1	441	2.99858e-30	8.7768e-29	0.860679	other	BCBL1/JSC1
STOM	442	3.21924e-30	9.40134e-29	0.259133	other	BCBL1/JSC1
DNAJC22	443	3.53944e-30	1.03131e-28	0.23365	other	BCBL1/JSC1
KIF2C	444	3.6011e-30	1.04691e-28	0.551855	other	BCBL1/JSC1
SYK	445	3.87559e-30	1.12418e-28	-1.48479	sig changed	BCBL1/JSC1
SMS	446	4.2065e-30	1.21743e-28	-1.02701	sig changed	BCBL1/JSC1
COMT	447	4.62231e-30	1.33478e-28	-1.06647	sig changed	BCBL1/JSC1
SLC25A3	448	4.86442e-30	1.40156e-28	0.674975	other	BCBL1/JSC1
RBFOX2	449	5.86322e-30	1.68558e-28	0.905982	other	BCBL1/JSC1
HSPA5	450	6.94526e-30	1.99221e-28	-1.14234	sig changed	BCBL1/JSC1
BECN1	451	7.92462e-30	2.26809e-28	-1.07789	sig changed	BCBL1/JSC1
SERPINB1	452	7.98215e-30	2.27951e-28	1.68446	sig changed	BCBL1/JSC1
NAV2	453	8.60298e-30	2.45138e-28	0.343808	other	BCBL1/JSC1
GLCCI1	454	9.07758e-30	2.58091e-28	-1.26781	sig changed	BCBL1/JSC1
ARHGEF3	455	9.42019e-30	2.67244e-28	0.281019	other	BCBL1/JSC1
FAIM	456	1.12626e-29	3.18809e-28	0.23804	other	BCBL1/JSC1
PPIA	457	1.30821e-29	3.69506e-28	0.646511	other	BCBL1/JSC1
CALCOCO2	458	1.57277e-29	4.4326e-28	-1.22208	sig changed	BCBL1/JSC1
ADA	459	1.7779e-29	4.9998e-28	-1.35006	sig changed	BCBL1/JSC1
CDC42BPB	460	2.11227e-29	5.92722e-28	0.22559	other	BCBL1/JSC1
CAV2	461	2.4975e-29	6.993e-28	0.225639	other	BCBL1/JSC1
PLAC8	462	2.8055e-29	7.83841e-28	0.320945	other	BCBL1/JSC1
SEMA3E	463	2.91809e-29	8.13535e-28	0.225577	other	BCBL1/JSC1
STC1	464	3.00951e-29	8.37213e-28	0.435587	other	BCBL1/JSC1
GPI	465	3.17529e-29	8.81432e-28	-1.17341	sig changed	BCBL1/JSC1
TOP1	466	3.73551e-29	1.03472e-27	-1.44067	sig changed	BCBL1/JSC1
EPSTI1	467	4.39771e-29	1.21554e-27	-1.44049	sig changed	BCBL1/JSC1
TRAPPC6A	468	5.54597e-29	1.52964e-27	-1.09568	sig changed	BCBL1/JSC1
STAT3	469	6.36598e-29	1.75207e-27	-1.16396	sig changed	BCBL1/JSC1
MAGOHB	470	6.46147e-29	1.77457e-27	0.825234	other	BCBL1/JSC1
PSMB9	471	6.53676e-29	1.79143e-27	-1.5238	sig changed	BCBL1/JSC1
SERINC3	472	8.37301e-29	2.28981e-27	-1.01988	sig changed	BCBL1/JSC1
C19orf24	473	8.70745e-29	2.37623e-27	1.186	sig changed	BCBL1/JSC1
MYO18B	474	9.24988e-29	2.51893e-27	0.249969	other	BCBL1/JSC1
GZMH	475	9.69244e-29	2.63389e-27	-1.47649	sig changed	BCBL1/JSC1
C6orf48	476	1.03501e-28	2.80671e-27	1.22003	sig changed	BCBL1/JSC1
PDCL3	477	1.22284e-28	3.3091e-27	0.957431	other	BCBL1/JSC1
FGFBP3	478	1.97524e-28	5.33397e-27	0.205903	other	BCBL1/JSC1
TTC3	479	2.00349e-28	5.39896e-27	-1.33777	sig changed	BCBL1/JSC1
FKBP11	480	2.06948e-28	5.56519e-27	-1.12927	sig changed	BCBL1/JSC1
MLF1IP	481	2.27725e-28	6.11116e-27	0.711684	other	BCBL1/JSC1
SEPP1	482	2.5343e-28	6.78687e-27	0.670874	other	BCBL1/JSC1
NEIL2	483	2.54267e-28	6.7952e-27	0.34001	other	BCBL1/JSC1
ACADVL	484	2.6492e-28	7.06527e-27	-0.987495	other	BCBL1/JSC1
MYL12A	485	2.67569e-28	7.1212e-27	-1.01506	sig changed	BCBL1/JSC1
CYHR1	486	2.74698e-28	7.29589e-27	0.996236	other	BCBL1/JSC1
ENY2	487	3.10316e-28	8.22498e-27	1.00432	sig changed	BCBL1/JSC1
HLA-DMA	488	3.23128e-28	8.54699e-27	-1.03145	sig changed	BCBL1/JSC1
TFPI	489	3.33946e-28	8.81507e-27	-1.27055	sig changed	BCBL1/JSC1
ALDH1L2	490	3.39691e-28	8.94844e-27	0.230988	other	BCBL1/JSC1
CDC6	491	3.91884e-28	1.03023e-26	0.524132	other	BCBL1/JSC1
ERLIN2	492	4.47563e-28	1.17422e-26	0.511397	other	BCBL1/JSC1
POLE	493	4.76661e-28	1.24802e-26	0.336196	other	BCBL1/JSC1
CRY1	494	6.80698e-28	1.77863e-26	0.213756	other	BCBL1/JSC1
TMEM106C	495	7.15778e-28	1.86652e-26	0.924232	other	BCBL1/JSC1
PSMB8	496	7.51434e-28	1.95555e-26	-1.12397	sig changed	BCBL1/JSC1
TRPS1	497	8.70003e-28	2.25956e-26	-1.16013	sig changed	BCBL1/JSC1
RTKN	498	9.39644e-28	2.43553e-26	0.203381	other	BCBL1/JSC1
PAWR	499	1.0697e-27	2.76708e-26	0.245547	other	BCBL1/JSC1
CXCR4	500	1.07967e-27	2.78727e-26	0.529822	other	BCBL1/JSC1
SBSPON	501	1.0887e-27	2.80497e-26	0.908156	other	BCBL1/JSC1
FLOT2	502	1.09362e-27	2.81204e-26	-1.01802	sig changed	BCBL1/JSC1
POLD2	503	1.12946e-27	2.89843e-26	1.24076	sig changed	BCBL1/JSC1
ITGA8	504	1.18628e-27	3.03821e-26	0.264553	other	BCBL1/JSC1
IRF2	505	1.28211e-27	3.27712e-26	-1.26101	sig changed	BCBL1/JSC1
LAPTM4A	506	1.59723e-27	4.07452e-26	1.25391	sig changed	BCBL1/JSC1
MYH10	507	1.79922e-27	4.58074e-26	0.251928	other	BCBL1/JSC1
VDAC3	508	1.9931e-27	5.06437e-26	1.04498	sig changed	BCBL1/JSC1
ATP5L	509	2.32222e-27	5.88905e-26	0.615509	other	BCBL1/JSC1
KIF5C	510	2.418e-27	6.11991e-26	0.215259	other	BCBL1/JSC1
MYO1C	511	3.02677e-27	7.64571e-26	0.483981	other	BCBL1/JSC1
UCP2	512	3.12415e-27	7.87628e-26	-1.31957	sig changed	BCBL1/JSC1
MPV17	513	3.21565e-27	8.09116e-26	1.12085	sig changed	BCBL1/JSC1
ASB13	514	3.56484e-27	8.95233e-26	0.226209	other	BCBL1/JSC1
MAPK1	515	3.74536e-27	9.38741e-26	-0.955886	other	BCBL1/JSC1
CAD	516	3.77863e-27	9.45243e-26	0.755927	other	BCBL1/JSC1
ZNF7	517	4.37404e-27	1.09207e-25	0.73224	other	BCBL1/JSC1
POP7	518	4.74069e-27	1.18133e-25	0.883103	other	BCBL1/JSC1
PALLD	519	4.784e-27	1.18982e-25	0.270447	other	BCBL1/JSC1
CKAP4	520	5.11085e-27	1.26867e-25	0.335338	other	BCBL1/JSC1
HINT1	521	6.0794e-27	1.5062e-25	0.95219	other	BCBL1/JSC1
METAP2	522	6.77052e-27	1.67421e-25	1.07267	sig changed	BCBL1/JSC1
SELL	523	8.61409e-27	2.12602e-25	0.200144	other	BCBL1/JSC1
FBXO17	524	8.67922e-27	2.138e-25	0.258865	other	BCBL1/JSC1
MRPL11	525	9.00796e-27	2.21476e-25	0.842871	other	BCBL1/JSC1
LRRTM3	526	1.02232e-26	2.50876e-25	-1.15305	sig changed	BCBL1/JSC1
HAUS8	527	1.09874e-26	2.69118e-25	0.386931	other	BCBL1/JSC1
RGS2	528	1.10718e-26	2.70672e-25	0.218202	other	BCBL1/JSC1
MDM2	529	1.12194e-26	2.73761e-25	-1.17479	sig changed	BCBL1/JSC1
TMEM136	530	1.14502e-26	2.78867e-25	0.215145	other	BCBL1/JSC1
OBSCN	531	1.20953e-26	2.94023e-25	0.32718	other	BCBL1/JSC1
APOBEC3B	532	1.31068e-26	3.18012e-25	0.996796	other	BCBL1/JSC1
LGALS8	533	1.41686e-26	3.43131e-25	-1.14346	sig changed	BCBL1/JSC1
TMEM247	534	1.47585e-26	3.56746e-25	0.207967	other	BCBL1/JSC1
LYSMD2	535	1.52669e-26	3.68346e-25	0.179348	other	BCBL1/JSC1
SOD2	536	1.56649e-26	3.77243e-25	0.618219	other	BCBL1/JSC1
HMGA1	537	1.84091e-26	4.42503e-25	1.17406	sig changed	BCBL1/JSC1
EEF1A1	538	1.85201e-26	4.44344e-25	0.686692	other	BCBL1/JSC1
IFI27L1	539	1.88874e-26	4.52316e-25	0.749029	other	BCBL1/JSC1
CDC20	540	1.97515e-26	4.72134e-25	0.718919	other	BCBL1/JSC1
RP11-122A3.2	541	2.03432e-26	4.8538e-25	0.714746	other	BCBL1/JSC1
PLD3	542	2.06575e-26	4.91969e-25	-1.30999	sig changed	BCBL1/JSC1
ABHD14B	543	2.37499e-26	5.64574e-25	0.944631	other	BCBL1/JSC1
RXFP1	544	2.43518e-26	5.77817e-25	0.209837	other	BCBL1/JSC1
LIMD2	545	2.47391e-26	5.85932e-25	-1.44987	sig changed	BCBL1/JSC1
SF3B5	546	2.75912e-26	6.52285e-25	1.02243	sig changed	BCBL1/JSC1
REEP5	547	2.99505e-26	7.06767e-25	-0.94596	other	BCBL1/JSC1
SLC27A5	548	3.20564e-26	7.55081e-25	-1.05837	sig changed	BCBL1/JSC1
SKAP1	549	3.27687e-26	7.70451e-25	-1.14467	sig changed	BCBL1/JSC1
CD52	550	3.49422e-26	8.20063e-25	-1.35151	sig changed	BCBL1/JSC1
ASH2L	551	3.54683e-26	8.30899e-25	0.598027	other	BCBL1/JSC1
AQP3	552	3.76726e-26	8.80939e-25	-1.51195	sig changed	BCBL1/JSC1
BEX5	553	4.21023e-26	9.82743e-25	0.232718	other	BCBL1/JSC1
CLSPN	554	4.23077e-26	9.85754e-25	0.65188	other	BCBL1/JSC1
APOBEC3C	555	5.58258e-26	1.29838e-24	-0.894806	other	BCBL1/JSC1
TSKU	556	6.344e-26	1.47281e-24	0.199408	other	BCBL1/JSC1
CENPA	557	6.54888e-26	1.51765e-24	0.363121	other	BCBL1/JSC1
SEL1L	558	7.1699e-26	1.65859e-24	-1.33252	sig changed	BCBL1/JSC1
RASL10B	559	7.32052e-26	1.6904e-24	0.190372	other	BCBL1/JSC1
ABLIM1	560	7.51855e-26	1.73303e-24	0.53215	other	BCBL1/JSC1
DDX46	561	8.2313e-26	1.89393e-24	1.13587	sig changed	BCBL1/JSC1
CNPY2	562	8.5851e-26	1.97182e-24	0.951218	other	BCBL1/JSC1
RPGRIP1L	563	8.72446e-26	2.00027e-24	0.443995	other	BCBL1/JSC1
PFDN5	564	9.08406e-26	2.07903e-24	0.746059	other	BCBL1/JSC1
NARS	565	9.41991e-26	2.15208e-24	-1.12487	sig changed	BCBL1/JSC1
TRAIP	566	9.5086e-26	2.1685e-24	0.197695	other	BCBL1/JSC1
NUAK1	567	9.71733e-26	2.21219e-24	-1.33206	sig changed	BCBL1/JSC1
MRPS36	568	1.01191e-25	2.29961e-24	-0.903174	other	BCBL1/JSC1
VAV1	569	1.03117e-25	2.33924e-24	-0.91568	other	BCBL1/JSC1
FGGY	570	1.07002e-25	2.42314e-24	0.203105	other	BCBL1/JSC1
TRIML2	571	1.12314e-25	2.53897e-24	0.591616	other	BCBL1/JSC1
PGRMC1	572	1.18517e-25	2.67451e-24	0.994786	other	BCBL1/JSC1
TMTC1	573	1.20297e-25	2.70994e-24	0.184301	other	BCBL1/JSC1
CCNB1	574	1.2699e-25	2.85572e-24	0.910989	other	BCBL1/JSC1
SIVA1	575	1.31496e-25	2.95191e-24	0.755017	other	BCBL1/JSC1
MAGEC1	576	1.42814e-25	3.20041e-24	-0.991239	other	BCBL1/JSC1
DACH1	577	1.47573e-25	3.30133e-24	0.184601	other	BCBL1/JSC1
L3MBTL3	578	1.59339e-25	3.55838e-24	0.313738	other	BCBL1/JSC1
IL32	579	1.61477e-25	3.59991e-24	-1.35868	sig changed	BCBL1/JSC1
PCDH17	580	1.62125e-25	3.60811e-24	0.680388	other	BCBL1/JSC1
SH3GL2	581	1.85381e-25	4.11859e-24	-1.02174	sig changed	BCBL1/JSC1
SNRPA	582	1.93038e-25	4.28133e-24	0.990183	other	BCBL1/JSC1
CLNS1A	583	2.29677e-25	5.08521e-24	1.12836	sig changed	BCBL1/JSC1
NDUFB7	584	2.33544e-25	5.16197e-24	1.14107	sig changed	BCBL1/JSC1
HOMER2	585	2.4181e-25	5.33552e-24	0.284121	other	BCBL1/JSC1
CPSF1	586	2.47379e-25	5.4491e-24	0.805008	other	BCBL1/JSC1
ACAT1	587	2.67178e-25	5.87518e-24	-0.923145	other	BCBL1/JSC1
LDB2	588	2.7701e-25	6.08103e-24	0.203766	other	BCBL1/JSC1
DMC1	589	2.86149e-25	6.27098e-24	0.329734	other	BCBL1/JSC1
SCD	590	2.90148e-25	6.33945e-24	-1.04102	sig changed	BCBL1/JSC1
ANAPC11	591	2.90255e-25	6.33945e-24	0.896669	other	BCBL1/JSC1
DDIT4	592	3.12288e-25	6.80915e-24	-1.78409	sig changed	BCBL1/JSC1
PRPF8	593	3.63316e-25	7.90841e-24	-0.861712	other	BCBL1/JSC1
CNDP2	594	3.67356e-25	7.98288e-24	-0.905075	other	BCBL1/JSC1
NARF	595	3.74313e-25	8.12038e-24	-0.882769	other	BCBL1/JSC1
MAST1	596	3.80133e-25	8.23282e-24	0.34119	other	BCBL1/JSC1
ADCK3	597	3.92258e-25	8.48119e-24	-1.06088	sig changed	BCBL1/JSC1
IGF2BP1	598	4.1611e-25	8.98186e-24	0.180797	other	BCBL1/JSC1
PKIB	599	4.55874e-25	9.82374e-24	0.411411	other	BCBL1/JSC1
MFSD2B	600	4.76492e-25	1.02509e-23	0.898318	other	BCBL1/JSC1
SHCBP1	601	4.79243e-25	1.0293e-23	0.315795	other	BCBL1/JSC1
BRF2	602	4.94512e-25	1.06032e-23	0.52388	other	BCBL1/JSC1
RAD18	603	5.19284e-25	1.1116e-23	0.395683	other	BCBL1/JSC1
EEF1B2	604	5.52763e-25	1.1813e-23	0.944562	other	BCBL1/JSC1
CENPN	605	5.71631e-25	1.21961e-23	0.790319	other	BCBL1/JSC1
GNAI2	606	5.9728e-25	1.27223e-23	-0.893639	other	BCBL1/JSC1
ATP6V1F	607	6.71547e-25	1.42806e-23	-0.86596	other	BCBL1/JSC1
SH3BGRL3	608	6.87617e-25	1.45983e-23	-1.15375	sig changed	BCBL1/JSC1
LINC00998	609	7.06839e-25	1.49817e-23	-0.974993	other	BCBL1/JSC1
CENPW	610	7.33567e-25	1.55228e-23	0.874963	other	BCBL1/JSC1
DLGAP5	611	7.42169e-25	1.56791e-23	0.424863	other	BCBL1/JSC1
MET	612	7.61995e-25	1.60716e-23	0.199866	other	BCBL1/JSC1
ARL4C	613	7.81377e-25	1.64535e-23	-1.47588	sig changed	BCBL1/JSC1
CIT	614	7.91817e-25	1.66462e-23	0.326968	other	BCBL1/JSC1
MYH9	615	8.59716e-25	1.80443e-23	-0.877724	other	BCBL1/JSC1
KIAA1462	616	1.0247e-24	2.14721e-23	0.222277	other	BCBL1/JSC1
CDC25A	617	1.03266e-24	2.16038e-23	0.393412	other	BCBL1/JSC1
NT5C3B	618	1.04744e-24	2.18775e-23	-0.847395	other	BCBL1/JSC1
SSR1	619	1.11309e-24	2.32113e-23	-0.914473	other	BCBL1/JSC1
NPTX2	620	1.13958e-24	2.37253e-23	0.204776	other	BCBL1/JSC1
CHCHD2	621	1.15045e-24	2.39131e-23	0.658771	other	BCBL1/JSC1
AKAP13	622	1.17903e-24	2.44676e-23	-1.14883	sig changed	BCBL1/JSC1
SMC4	623	1.25032e-24	2.59056e-23	1.04038	sig changed	BCBL1/JSC1
CD109	624	1.40353e-24	2.90334e-23	0.233103	other	BCBL1/JSC1
BCAT1	625	1.57922e-24	3.26154e-23	0.248694	other	BCBL1/JSC1
ICA1	626	1.5945e-24	3.28783e-23	-1.02351	sig changed	BCBL1/JSC1
RAD51AP1	627	1.70822e-24	3.5167e-23	0.352021	other	BCBL1/JSC1
ILF2	628	1.77767e-24	3.65384e-23	0.975134	other	BCBL1/JSC1
CDCA3	629	1.90148e-24	3.90212e-23	0.481023	other	BCBL1/JSC1
ADI1	630	2.19407e-24	4.4954e-23	0.766859	other	BCBL1/JSC1
PRADC1	631	2.29431e-24	4.69334e-23	0.663045	other	BCBL1/JSC1
MRPL33	632	2.501e-24	5.10806e-23	0.892165	other	BCBL1/JSC1
TOP2A	633	2.68314e-24	5.4714e-23	0.956457	other	BCBL1/JSC1
DCXR	634	2.71545e-24	5.52854e-23	1.10069	sig changed	BCBL1/JSC1
SMPDL3B	635	3.21669e-24	6.53874e-23	0.298523	other	BCBL1/JSC1
PSMC3	636	3.30066e-24	6.68869e-23	1.03742	sig changed	BCBL1/JSC1
NOL7	637	3.30082e-24	6.68869e-23	0.91869	other	BCBL1/JSC1
CEP55	638	3.4641e-24	7.00856e-23	0.405887	other	BCBL1/JSC1
TPD52L1	639	3.48837e-24	7.04661e-23	0.715796	other	BCBL1/JSC1
PSMD4	640	4.02035e-24	8.10854e-23	0.831851	other	BCBL1/JSC1
UBE2C	641	4.3093e-24	8.67777e-23	0.547873	other	BCBL1/JSC1
LCP1	642	4.4043e-24	8.85524e-23	-0.775019	other	BCBL1/JSC1
RNF149	643	4.60226e-24	9.23887e-23	-0.947673	other	BCBL1/JSC1
GDPGP1	644	4.90793e-24	9.83719e-23	0.261781	other	BCBL1/JSC1
S100A10	645	4.92988e-24	9.86588e-23	0.95255	other	BCBL1/JSC1
ZFAND5	646	5.20841e-24	1.04071e-22	-1.02763	sig changed	BCBL1/JSC1
WSB1	647	5.42351e-24	1.08202e-22	-1.12506	sig changed	BCBL1/JSC1
AGMAT	648	5.68464e-24	1.13237e-22	0.212158	other	BCBL1/JSC1
WDR83	649	5.91314e-24	1.17607e-22	0.763677	other	BCBL1/JSC1
ITGB3BP	650	6.42051e-24	1.27501e-22	0.699145	other	BCBL1/JSC1
SNX17	651	6.80155e-24	1.34861e-22	1.02934	sig changed	BCBL1/JSC1
SET	652	7.42781e-24	1.47052e-22	0.789869	other	BCBL1/JSC1
ERBB3	653	7.45583e-24	1.47381e-22	0.231165	other	BCBL1/JSC1
GSDMD	654	7.63266e-24	1.50495e-22	0.966903	other	BCBL1/JSC1
C1orf216	655	7.63665e-24	1.50495e-22	0.191101	other	BCBL1/JSC1
FAM171B	656	7.85044e-24	1.54472e-22	0.186761	other	BCBL1/JSC1
HIST1H2AJ	657	7.8906e-24	1.55026e-22	0.278893	other	BCBL1/JSC1
IL6ST	658	8.27251e-24	1.62282e-22	-0.908841	other	BCBL1/JSC1
GRIA2	659	8.4318e-24	1.65156e-22	0.199609	other	BCBL1/JSC1
EIF3D	660	8.46556e-24	1.65566e-22	0.913983	other	BCBL1/JSC1
DDX39A	661	9.03556e-24	1.76446e-22	1.10527	sig changed	BCBL1/JSC1
CAPN2	662	9.1089e-24	1.7761e-22	-1.1656	sig changed	BCBL1/JSC1
EPS8L2	663	1.02493e-23	1.99544e-22	0.500733	other	BCBL1/JSC1
TKT	664	1.04538e-23	2.03218e-22	0.743276	other	BCBL1/JSC1
TM2D2	665	1.0994e-23	2.13399e-22	0.606047	other	BCBL1/JSC1
FXYD5	666	1.11528e-23	2.16156e-22	-1.10649	sig changed	BCBL1/JSC1
DDX17	667	1.11709e-23	2.16183e-22	-0.925039	other	BCBL1/JSC1
MOB3A	668	1.13563e-23	2.19442e-22	-0.995463	other	BCBL1/JSC1
SPAG4	669	1.14937e-23	2.21765e-22	0.263925	other	BCBL1/JSC1
OIP5	670	1.18845e-23	2.28963e-22	0.395259	other	BCBL1/JSC1
CUTA	671	1.21286e-23	2.33318e-22	-0.802779	other	BCBL1/JSC1
RNFT2	672	1.23163e-23	2.36576e-22	0.332839	other	BCBL1/JSC1
ENG	673	1.25573e-23	2.40846e-22	-1.24967	sig changed	BCBL1/JSC1
DNMT1	674	1.2888e-23	2.46823e-22	0.954255	other	BCBL1/JSC1
EDF1	675	1.31581e-23	2.51622e-22	0.997438	other	BCBL1/JSC1
SAGE1	676	1.3296e-23	2.53883e-22	0.181729	other	BCBL1/JSC1
SEC13	677	1.34347e-23	2.56152e-22	0.918242	other	BCBL1/JSC1
ORC1	678	1.38214e-23	2.63137e-22	0.372601	other	BCBL1/JSC1
MCM6	679	1.50227e-23	2.85586e-22	0.812571	other	BCBL1/JSC1
RAD23A	680	1.68885e-23	3.20584e-22	-0.808337	other	BCBL1/JSC1
SRP54	681	1.84871e-23	3.50413e-22	-0.947745	other	BCBL1/JSC1
CRTAP	682	1.87397e-23	3.54681e-22	0.93576	other	BCBL1/JSC1
EIF3L	683	1.96412e-23	3.71198e-22	0.767377	other	BCBL1/JSC1
SLC25A13	684	2.16007e-23	4.07634e-22	0.325259	other	BCBL1/JSC1
ADPRHL1	685	2.19902e-23	4.14379e-22	0.181134	other	BCBL1/JSC1
PIM2	686	2.32695e-23	4.37847e-22	-1.24727	sig changed	BCBL1/JSC1
ME2	687	2.39351e-23	4.49714e-22	-0.91704	other	BCBL1/JSC1
NDUFS5	688	2.68179e-23	5.03148e-22	0.976681	other	BCBL1/JSC1
GTF2H5	689	2.73402e-23	5.12202e-22	-0.868191	other	BCBL1/JSC1
UFM1	690	2.78489e-23	5.20976e-22	-0.847182	other	BCBL1/JSC1
RHOD	691	2.82705e-23	5.28098e-22	0.192853	other	BCBL1/JSC1
KAZALD1	692	2.96109e-23	5.52338e-22	0.255046	other	BCBL1/JSC1
GNG7	693	3.09657e-23	5.76775e-22	0.575371	other	BCBL1/JSC1
TIMP2	694	3.48441e-23	6.4808e-22	0.961965	other	BCBL1/JSC1
SPC24	695	3.80507e-23	7.06702e-22	0.348575	other	BCBL1/JSC1
ZBTB4	696	3.97293e-23	7.36818e-22	-1.03101	sig changed	BCBL1/JSC1
GTF3A	697	4.1499e-23	7.68536e-22	0.829439	other	BCBL1/JSC1
ADRBK2	698	4.2391e-23	7.83929e-22	-0.937789	other	BCBL1/JSC1
TMEM244	699	4.35041e-23	8.03363e-22	0.202026	other	BCBL1/JSC1
DDX5	700	4.38194e-23	8.08029e-22	-0.821803	other	BCBL1/JSC1
NBPF10	701	4.92377e-23	9.06648e-22	-0.915797	other	BCBL1/JSC1
SEC11A	702	5.50042e-23	1.01139e-21	0.910596	other	BCBL1/JSC1
VIM	703	5.76353e-23	1.05826e-21	-1.06281	sig changed	BCBL1/JSC1
RAB11A	704	5.78977e-23	1.06157e-21	0.879578	other	BCBL1/JSC1
BIRC3	705	6.26835e-23	1.14769e-21	0.198403	other	BCBL1/JSC1
FOXM1	706	6.27825e-23	1.14787e-21	0.51229	other	BCBL1/JSC1
GOLGB1	707	6.38796e-23	1.16628e-21	-1.05211	sig changed	BCBL1/JSC1
STOML1	708	6.46564e-23	1.17879e-21	0.346471	other	BCBL1/JSC1
COX4I1	709	7.63319e-23	1.38969e-21	0.84739	other	BCBL1/JSC1
RAC3	710	8.34767e-23	1.51763e-21	0.157544	other	BCBL1/JSC1
CDK2	711	1.00775e-22	1.82955e-21	0.521269	other	BCBL1/JSC1
FARSA	712	1.08094e-22	1.95965e-21	0.905263	other	BCBL1/JSC1
COX5B	713	1.12503e-22	2.03673e-21	0.72195	other	BCBL1/JSC1
COPS6	714	1.13815e-22	2.0576e-21	0.941229	other	BCBL1/JSC1
USE1	715	1.14162e-22	2.06099e-21	0.782221	other	BCBL1/JSC1
HIP1	716	1.24291e-22	2.24071e-21	-0.949123	other	BCBL1/JSC1
NCAPG2	717	1.3337e-22	2.40103e-21	0.462952	other	BCBL1/JSC1
CCNA2	718	1.61815e-22	2.90906e-21	0.574751	other	BCBL1/JSC1
GGCT	719	1.82337e-22	3.27345e-21	0.9855	other	BCBL1/JSC1
PCDHB2	720	1.91826e-22	3.43902e-21	0.177572	other	BCBL1/JSC1
MAN1C1	721	1.97991e-22	3.54461e-21	0.159969	other	BCBL1/JSC1
AUP1	722	2.09685e-22	3.74878e-21	0.963203	other	BCBL1/JSC1
GAP43	723	2.21675e-22	3.95765e-21	0.184873	other	BCBL1/JSC1
LRRC34	724	2.70094e-22	4.81543e-21	0.169692	other	BCBL1/JSC1
HPRT1	725	2.7558e-22	4.90646e-21	-0.811864	other	BCBL1/JSC1
TERT	726	3.02289e-22	5.37458e-21	0.141619	other	BCBL1/JSC1
SP140	727	3.36732e-22	5.97873e-21	-0.876288	other	BCBL1/JSC1
POLA2	728	3.50422e-22	6.21324e-21	0.432436	other	BCBL1/JSC1
STRA13	729	3.88286e-22	6.87516e-21	0.821132	other	BCBL1/JSC1
PKMYT1	730	4.30081e-22	7.60478e-21	0.385473	other	BCBL1/JSC1
HHEX	731	4.81572e-22	8.5036e-21	0.174562	other	BCBL1/JSC1
NEDD8	732	5.10776e-22	9.00696e-21	-0.647588	other	BCBL1/JSC1
SH2D2A	733	5.17146e-22	9.10685e-21	0.307343	other	BCBL1/JSC1
LDLR	734	5.4112e-22	9.51604e-21	-1.02011	sig changed	BCBL1/JSC1
HLA-DRB5	735	7.08567e-22	1.24438e-20	0.292719	other	BCBL1/JSC1
TIMM8B	736	7.12105e-22	1.24889e-20	0.930829	other	BCBL1/JSC1
GPX1	737	7.4042e-22	1.29679e-20	1.02362	sig changed	BCBL1/JSC1
EPS8	738	7.56331e-22	1.32286e-20	0.469818	other	BCBL1/JSC1
HADHA	739	8.18959e-22	1.43046e-20	0.882609	other	BCBL1/JSC1
COX20	740	8.22419e-22	1.43457e-20	0.904487	other	BCBL1/JSC1
TMC6	741	8.43163e-22	1.46876e-20	-1.21534	sig changed	BCBL1/JSC1
NUCB2	742	8.52619e-22	1.48323e-20	-0.891447	other	BCBL1/JSC1
S1PR4	743	1.09663e-21	1.90516e-20	-1.0585	sig changed	BCBL1/JSC1
NACA	744	1.1267e-21	1.95476e-20	0.511604	other	BCBL1/JSC1
IRF1	745	1.13623e-21	1.96865e-20	-1.44693	sig changed	BCBL1/JSC1
SLC25A10	746	1.16049e-21	2.00799e-20	0.391274	other	BCBL1/JSC1
ADCK5	747	1.27023e-21	2.19493e-20	0.330515	other	BCBL1/JSC1
CAPZA1	748	1.27354e-21	2.19771e-20	-0.738045	other	BCBL1/JSC1
ENAH	749	1.32984e-21	2.29179e-20	0.217297	other	BCBL1/JSC1
F2R	750	1.49152e-21	2.567e-20	-1.03492	sig changed	BCBL1/JSC1
TRAF3IP2	751	1.50372e-21	2.58455e-20	0.30382	other	BCBL1/JSC1
NFATC2	752	1.59636e-21	2.74013e-20	0.171143	other	BCBL1/JSC1
NDUFAF3	753	1.61784e-21	2.77332e-20	0.935957	other	BCBL1/JSC1
HOXB7	754	1.63091e-21	2.79201e-20	0.344411	other	BCBL1/JSC1
TMA7	755	1.71619e-21	2.93411e-20	0.760411	other	BCBL1/JSC1
HYKK	756	1.75036e-21	2.98857e-20	0.197031	other	BCBL1/JSC1
RALGDS	757	1.75803e-21	2.9977e-20	-0.8418	other	BCBL1/JSC1
JUND	758	1.82514e-21	3.10804e-20	-1.10997	sig changed	BCBL1/JSC1
ADCY6	759	1.837e-21	3.12412e-20	0.153208	other	BCBL1/JSC1
TRIB3	760	1.85014e-21	3.14232e-20	-1.05832	sig changed	BCBL1/JSC1
TPRKB	761	1.9483e-21	3.30469e-20	0.882112	other	BCBL1/JSC1
CDCA5	762	1.97965e-21	3.35345e-20	0.493761	other	BCBL1/JSC1
ATRAID	763	2.02989e-21	3.43405e-20	0.904327	other	BCBL1/JSC1
BAK1	764	2.11132e-21	3.56714e-20	-0.920637	other	BCBL1/JSC1
EIF2B1	765	2.26179e-21	3.81636e-20	0.82141	other	BCBL1/JSC1
VRK1	766	2.30577e-21	3.88549e-20	0.543619	other	BCBL1/JSC1
IL26	767	2.3951e-21	4.03076e-20	-0.933428	other	BCBL1/JSC1
USP11	768	2.41233e-21	4.05448e-20	-0.940284	other	BCBL1/JSC1
DLD	769	2.56393e-21	4.30367e-20	-0.856298	other	BCBL1/JSC1
GCH1	770	2.70217e-21	4.52982e-20	-1.37437	sig changed	BCBL1/JSC1
CMSS1	771	2.73323e-21	4.57595e-20	0.893157	other	BCBL1/JSC1
HNRNPA1L2	772	2.82263e-21	4.71949e-20	-0.954612	other	BCBL1/JSC1
EEF2	773	2.84335e-21	4.748e-20	0.740599	other	BCBL1/JSC1
PMAIP1	774	2.89416e-21	4.82659e-20	-0.85586	other	BCBL1/JSC1
CD164	775	3.10617e-21	5.17348e-20	-0.863648	other	BCBL1/JSC1
GAPDH	776	3.22784e-21	5.36919e-20	0.798752	other	BCBL1/JSC1
SUMO2	777	3.28418e-21	5.45588e-20	0.717299	other	BCBL1/JSC1
MTA3	778	3.46102e-21	5.74226e-20	0.36822	other	BCBL1/JSC1
TCP1	779	3.47322e-21	5.75512e-20	1.00729	sig changed	BCBL1/JSC1
C15orf48	780	3.64327e-21	6.02914e-20	0.634147	other	BCBL1/JSC1
TFR2	781	3.80197e-21	6.28372e-20	0.162854	other	BCBL1/JSC1
ABCA7	782	4.14545e-21	6.84264e-20	0.421088	other	BCBL1/JSC1
HIST1H2BD	783	4.24956e-21	7.00553e-20	0.496187	other	BCBL1/JSC1
AP000350.4	784	4.39723e-21	7.23973e-20	0.668286	other	BCBL1/JSC1
SEPW1	785	5.62012e-21	9.24134e-20	-1.05282	sig changed	BCBL1/JSC1
HOOK1	786	5.63434e-21	9.25293e-20	0.158335	other	BCBL1/JSC1
TACC3	787	6.08577e-21	9.98159e-20	0.537148	other	BCBL1/JSC1
UBXN4	788	6.19106e-21	1.01414e-19	-0.886213	other	BCBL1/JSC1
MAGEB1	789	6.63002e-21	1.08467e-19	0.18929	other	BCBL1/JSC1
DTYMK	790	6.95566e-21	1.1365e-19	0.642179	other	BCBL1/JSC1
FKBP9	791	7.22762e-21	1.17945e-19	0.182585	other	BCBL1/JSC1
JMJD8	792	8.56285e-21	1.39557e-19	0.61133	other	BCBL1/JSC1
NDUFA12	793	8.67509e-21	1.41208e-19	0.803709	other	BCBL1/JSC1
LAT2	794	9.0143e-21	1.46545e-19	-0.843587	other	BCBL1/JSC1
SEPHS2	795	9.78466e-21	1.58868e-19	-0.877809	other	BCBL1/JSC1
HNRNPD	796	9.9698e-21	1.61671e-19	0.966577	other	BCBL1/JSC1
MOB1A	797	1.00354e-20	1.62531e-19	-0.777323	other	BCBL1/JSC1
PABPC1	798	1.02312e-20	1.65495e-19	-0.62197	other	BCBL1/JSC1
PHLPP1	799	1.0859e-20	1.75429e-19	-0.820403	other	BCBL1/JSC1
PSAP	800	1.09885e-20	1.77299e-19	-0.687761	other	BCBL1/JSC1
CALM3	801	1.206e-20	1.94345e-19	-0.874951	other	BCBL1/JSC1
RINL	802	1.24567e-20	2.00487e-19	-0.929775	other	BCBL1/JSC1
EIF2B4	803	1.34599e-20	2.16365e-19	0.755127	other	BCBL1/JSC1
CPNE8	804	1.36651e-20	2.19389e-19	0.156562	other	BCBL1/JSC1
DOCK8	805	1.47261e-20	2.36131e-19	-0.791827	other	BCBL1/JSC1
PAM	806	1.57412e-20	2.52093e-19	-0.948268	other	BCBL1/JSC1
SMCO4	807	1.70978e-20	2.7348e-19	-0.87508	other	BCBL1/JSC1
FANCI	808	1.86611e-20	2.98116e-19	0.544894	other	BCBL1/JSC1
NENF	809	1.93121e-20	3.08134e-19	0.673933	other	BCBL1/JSC1
RAD54L	810	1.9917e-20	3.17393e-19	0.285957	other	BCBL1/JSC1
RASSF5	811	2.30578e-20	3.66991e-19	-0.92999	other	BCBL1/JSC1
TROAP	812	2.51908e-20	4.00446e-19	0.337859	other	BCBL1/JSC1
CCT7	813	2.65386e-20	4.21353e-19	0.773749	other	BCBL1/JSC1
RNF187	814	2.71747e-20	4.30923e-19	-0.862253	other	BCBL1/JSC1
FDFT1	815	2.90135e-20	4.59517e-19	0.9691	other	BCBL1/JSC1
PDCD5	816	2.92339e-20	4.62439e-19	0.84621	other	BCBL1/JSC1
MYC	817	2.98207e-20	4.71145e-19	-1.10384	sig changed	BCBL1/JSC1
DNAJC9	818	3.21588e-20	5.07465e-19	0.568973	other	BCBL1/JSC1
TUBA1C	819	3.39006e-20	5.34297e-19	0.947886	other	BCBL1/JSC1
ENO1	820	3.56243e-20	5.60778e-19	0.593116	other	BCBL1/JSC1
MCM10	821	3.58162e-20	5.63112e-19	0.36073	other	BCBL1/JSC1
HIST1H4I	822	3.72403e-20	5.84791e-19	0.192649	other	BCBL1/JSC1
HELLS	823	3.84952e-20	6.03762e-19	0.582405	other	BCBL1/JSC1
ANXA6	824	3.96323e-20	6.20842e-19	-0.989746	other	BCBL1/JSC1
SRP14	825	4.05337e-20	6.34192e-19	0.632045	other	BCBL1/JSC1
KIF20A	826	4.43089e-20	6.92421e-19	0.304773	other	BCBL1/JSC1
LSM5	827	4.47293e-20	6.98144e-19	0.954921	other	BCBL1/JSC1
RIN2	828	4.4852e-20	6.99215e-19	0.13923	other	BCBL1/JSC1
MRPL37	829	4.51484e-20	7.02986e-19	0.84553	other	BCBL1/JSC1
PTP4A2	830	4.57704e-20	7.11813e-19	0.842815	other	BCBL1/JSC1
C9orf89	831	4.75773e-20	7.39023e-19	0.776675	other	BCBL1/JSC1
CASC5	832	5.24365e-20	8.13521e-19	0.178223	other	BCBL1/JSC1
COMMD5	833	5.26106e-20	8.15243e-19	0.816716	other	BCBL1/JSC1
HMBS	834	5.65012e-20	8.74482e-19	0.517357	other	BCBL1/JSC1
SDSL	835	6.34448e-20	9.80773e-19	0.215388	other	BCBL1/JSC1
EYA4	836	6.44905e-20	9.95746e-19	-0.815374	other	BCBL1/JSC1
CEP128	837	6.53982e-20	1.00855e-18	-1.06518	sig changed	BCBL1/JSC1
C19orf43	838	6.75283e-20	1.04016e-18	0.802422	other	BCBL1/JSC1
RAD50	839	7.46047e-20	1.14779e-18	-0.795732	other	BCBL1/JSC1
RFESD	840	7.76286e-20	1.19289e-18	0.202477	other	BCBL1/JSC1
JUNB	841	7.98361e-20	1.22474e-18	-1.29203	sig changed	BCBL1/JSC1
DOK2	842	7.98907e-20	1.22474e-18	0.189239	other	BCBL1/JSC1
HSPA9	843	8.63832e-20	1.3227e-18	-0.946158	other	BCBL1/JSC1
WDR83OS	844	8.81272e-20	1.3478e-18	0.71968	other	BCBL1/JSC1
ZYX	845	8.9792e-20	1.37164e-18	-1.23216	sig changed	BCBL1/JSC1
SLC52A2	846	9.46314e-20	1.44386e-18	0.870286	other	BCBL1/JSC1
POLR2F	847	9.91509e-20	1.51103e-18	0.970579	other	BCBL1/JSC1
CENPJ	848	1.02839e-19	1.56538e-18	0.284035	other	BCBL1/JSC1
MRPS9	849	1.03614e-19	1.57484e-18	0.85624	other	BCBL1/JSC1
TOX4	850	1.03704e-19	1.57484e-18	-0.792838	other	BCBL1/JSC1
PXMP2	851	1.12996e-19	1.71392e-18	0.398471	other	BCBL1/JSC1
FAM96A	852	1.13889e-19	1.72545e-18	0.803966	other	BCBL1/JSC1
TMEM242	853	1.17116e-19	1.77225e-18	-0.805384	other	BCBL1/JSC1
OXA1L	854	1.19689e-19	1.80907e-18	-0.802221	other	BCBL1/JSC1
MRPS18A	855	1.20861e-19	1.82464e-18	0.815734	other	BCBL1/JSC1
RANBP1	856	1.23642e-19	1.86445e-18	0.934122	other	BCBL1/JSC1
ABI3BP	857	1.30223e-19	1.96139e-18	0.216201	other	BCBL1/JSC1
HDAC3	858	1.32826e-19	1.99827e-18	-0.759398	other	BCBL1/JSC1
PAK1IP1	859	1.3395e-19	2.01283e-18	0.792256	other	BCBL1/JSC1
ARHGEF39	860	1.36598e-19	2.05024e-18	0.232988	other	BCBL1/JSC1
GPBP1	861	1.39295e-19	2.0883e-18	-0.870917	other	BCBL1/JSC1
COMTD1	862	1.43791e-19	2.15319e-18	0.768691	other	BCBL1/JSC1
IRAK1	863	1.49408e-19	2.23471e-18	-0.814439	other	BCBL1/JSC1
FUS	864	1.50396e-19	2.24688e-18	1.01489	sig changed	BCBL1/JSC1
PIM3	865	1.5387e-19	2.29612e-18	-0.891679	other	BCBL1/JSC1
ST3GAL3	866	1.54698e-19	2.30583e-18	0.453187	other	BCBL1/JSC1
SLC2A4RG	867	1.64101e-19	2.44315e-18	0.240972	other	BCBL1/JSC1
COMMD4	868	1.6631e-19	2.47319e-18	0.768419	other	BCBL1/JSC1
ASPHD1	869	1.6704e-19	2.48119e-18	0.153854	other	BCBL1/JSC1
ANAPC15	870	1.68263e-19	2.49648e-18	0.617634	other	BCBL1/JSC1
PSMB7	871	1.83955e-19	2.72617e-18	0.84312	other	BCBL1/JSC1
CENPO	872	1.92373e-19	2.84765e-18	0.293849	other	BCBL1/JSC1
BCHE	873	1.96053e-19	2.8988e-18	-0.855328	other	BCBL1/JSC1
RTN3	874	2.00681e-19	2.96383e-18	0.831601	other	BCBL1/JSC1
E2F7	875	2.04602e-19	3.01829e-18	0.125907	other	BCBL1/JSC1
MRPL20	876	2.08433e-19	3.0713e-18	0.947053	other	BCBL1/JSC1
HOMEZ	877	2.09675e-19	3.08607e-18	-0.687642	other	BCBL1/JSC1
AC004381.6	878	2.10424e-19	3.09357e-18	0.327046	other	BCBL1/JSC1
ALPK1	879	2.21095e-19	3.24674e-18	-0.755097	other	BCBL1/JSC1
NUDT2	880	2.22253e-19	3.26004e-18	0.531047	other	BCBL1/JSC1
SOWAHD	881	2.24769e-19	3.29164e-18	0.418856	other	BCBL1/JSC1
MTBP	882	2.24917e-19	3.29164e-18	0.246175	other	BCBL1/JSC1
C14orf2	883	2.27269e-19	3.31934e-18	0.812486	other	BCBL1/JSC1
FAM127B	884	2.27324e-19	3.31934e-18	-0.642811	other	BCBL1/JSC1
ORMDL3	885	2.32398e-19	3.3896e-18	-0.778486	other	BCBL1/JSC1
CAPZA2	886	2.33741e-19	3.40533e-18	-0.753552	other	BCBL1/JSC1
RASA1	887	2.35201e-19	3.42274e-18	-0.865749	other	BCBL1/JSC1
CYBRD1	888	2.40864e-19	3.5012e-18	0.162765	other	BCBL1/JSC1
MAPRE1	889	2.42556e-19	3.52183e-18	-0.869972	other	BCBL1/JSC1
ASPM	890	2.6863e-19	3.89605e-18	0.627807	other	BCBL1/JSC1
HTATIP2	891	2.79993e-19	4.05629e-18	0.188718	other	BCBL1/JSC1
SLC29A2	892	2.87755e-19	4.16406e-18	0.129621	other	BCBL1/JSC1
NAP1L1	893	2.88864e-19	4.17542e-18	0.554699	other	BCBL1/JSC1
IQGAP3	894	2.94337e-19	4.24977e-18	0.130737	other	BCBL1/JSC1
WLS	895	2.9679e-19	4.28041e-18	0.450138	other	BCBL1/JSC1
DHRS3	896	3.04633e-19	4.38862e-18	0.32016	other	BCBL1/JSC1
CPD	897	3.41419e-19	4.91309e-18	-0.834317	other	BCBL1/JSC1
CNPY3	898	3.81786e-19	5.48786e-18	0.693905	other	BCBL1/JSC1
LLGL2	899	3.99393e-19	5.73455e-18	0.278043	other	BCBL1/JSC1
C5orf15	900	4.0574e-19	5.81921e-18	-0.673196	other	BCBL1/JSC1
TAP1	901	4.07922e-19	5.84401e-18	-0.788259	other	BCBL1/JSC1
PPIF	902	4.13212e-19	5.91324e-18	-0.884265	other	BCBL1/JSC1
MAP1LC3B	903	4.24038e-19	6.06144e-18	-0.979667	other	BCBL1/JSC1
STAT1	904	4.47664e-19	6.39209e-18	-1.07123	sig changed	BCBL1/JSC1
BLOC1S1	905	4.51428e-19	6.43871e-18	0.785285	other	BCBL1/JSC1
GPN1	906	4.53517e-19	6.45815e-18	0.72068	other	BCBL1/JSC1
MTHFD1L	907	4.53792e-19	6.45815e-18	0.60517	other	BCBL1/JSC1
MBP	908	4.66062e-19	6.62548e-18	-0.817751	other	BCBL1/JSC1
KNSTRN	909	5.0281e-19	7.14001e-18	0.631259	other	BCBL1/JSC1
HIST1H1C	910	5.24212e-19	7.43575e-18	0.924844	other	BCBL1/JSC1
CAT	911	5.36809e-19	7.60607e-18	-0.851504	other	BCBL1/JSC1
HLA-DPB1	912	5.40109e-19	7.64443e-18	-1.06348	sig changed	BCBL1/JSC1
MSL1	913	5.44858e-19	7.70321e-18	-0.721348	other	BCBL1/JSC1
RASGEF1A	914	5.62026e-19	7.93724e-18	0.193379	other	BCBL1/JSC1
SIL1	915	5.66262e-19	7.98832e-18	-0.780851	other	BCBL1/JSC1
AK4	916	5.75908e-19	8.11552e-18	-0.767978	other	BCBL1/JSC1
CERS2	917	6.12712e-19	8.62474e-18	-0.761403	other	BCBL1/JSC1
ANLN	918	6.26515e-19	8.80943e-18	0.188234	other	BCBL1/JSC1
TRIO	919	6.63136e-19	9.31421e-18	-1.0244	sig changed	BCBL1/JSC1
SLC45A4	920	6.94663e-19	9.74643e-18	0.305338	other	BCBL1/JSC1
GPRIN3	921	7.44172e-19	1.04297e-17	-0.857509	other	BCBL1/JSC1
WHSC1L1	922	7.61398e-19	1.06596e-17	0.859561	other	BCBL1/JSC1
DPM2	923	7.8173e-19	1.09324e-17	0.754343	other	BCBL1/JSC1
ABCA8	924	7.89431e-19	1.10281e-17	0.1312	other	BCBL1/JSC1
GDF9	925	8.03918e-19	1.12184e-17	0.349101	other	BCBL1/JSC1
SOWAHC	926	8.29363e-19	1.15609e-17	0.145613	other	BCBL1/JSC1
IFI16	927	8.59634e-19	1.197e-17	-0.965444	other	BCBL1/JSC1
H2AFV	928	8.68534e-19	1.20809e-17	0.762789	other	BCBL1/JSC1
PXMP4	929	8.71481e-19	1.20978e-17	0.148191	other	BCBL1/JSC1
DERL1	930	8.71626e-19	1.20978e-17	0.734743	other	BCBL1/JSC1
SMIM20	931	9.31669e-19	1.29173e-17	0.62796	other	BCBL1/JSC1
STMN1	932	9.58755e-19	1.32786e-17	1.11534	sig changed	BCBL1/JSC1
CORO7	933	1.03431e-18	1.43097e-17	-0.961423	other	BCBL1/JSC1
HECTD1	934	1.06913e-18	1.47755e-17	-0.804883	other	BCBL1/JSC1
SPATA20	935	1.13572e-18	1.5679e-17	-0.832077	other	BCBL1/JSC1
NPIPB11	936	1.25462e-18	1.7302e-17	0.337196	other	BCBL1/JSC1
GNAQ	937	1.29606e-18	1.78491e-17	-0.843329	other	BCBL1/JSC1
ATG10	938	1.29706e-18	1.78491e-17	0.752139	other	BCBL1/JSC1
MAP2K3	939	1.30107e-18	1.78852e-17	-0.85806	other	BCBL1/JSC1
TTK	940	1.31607e-18	1.80721e-17	0.276048	other	BCBL1/JSC1
CDC42SE2	941	1.39689e-18	1.91447e-17	-0.724748	other	BCBL1/JSC1
PDAP1	942	1.39714e-18	1.91447e-17	0.799637	other	BCBL1/JSC1
ATP6V1B1	943	1.45499e-18	1.99162e-17	0.175622	other	BCBL1/JSC1
STK17B	944	1.50449e-18	2.05667e-17	-0.716471	other	BCBL1/JSC1
PRR13	945	1.5057e-18	2.05667e-17	-0.620505	other	BCBL1/JSC1
RMDN3	946	1.53385e-18	2.09292e-17	0.513777	other	BCBL1/JSC1
ARHGAP11B	947	1.59996e-18	2.18081e-17	0.377022	other	BCBL1/JSC1
EIF3E	948	1.66991e-18	2.27375e-17	0.496185	other	BCBL1/JSC1
NHP2L1	949	1.88287e-18	2.56103e-17	0.630123	other	BCBL1/JSC1
CT45A4	950	1.89533e-18	2.57525e-17	0.145096	other	BCBL1/JSC1
PRR19	951	1.96323e-18	2.66471e-17	0.207275	other	BCBL1/JSC1
MAGED1	952	2.01225e-18	2.72837e-17	-0.78494	other	BCBL1/JSC1
BIN2	953	2.07002e-18	2.80376e-17	0.312277	other	BCBL1/JSC1
ZBED3	954	2.19616e-18	2.9715e-17	0.152494	other	BCBL1/JSC1
PLXNA4	955	2.22985e-18	3.01391e-17	-0.890411	other	BCBL1/JSC1
DIAPH1	956	2.2696e-18	3.06135e-17	-0.756808	other	BCBL1/JSC1
GPRC5A	957	2.26968e-18	3.06135e-17	0.133456	other	BCBL1/JSC1
MRPL12	958	2.2798e-18	3.07178e-17	0.840066	other	BCBL1/JSC1
TMEM147	959	2.29447e-18	3.08832e-17	0.761976	other	BCBL1/JSC1
HSPA8	960	2.31435e-18	3.11183e-17	1.02229	sig changed	BCBL1/JSC1
ATP5I	961	2.44508e-18	3.28419e-17	0.545258	other	BCBL1/JSC1
PINK1	962	2.50832e-18	3.36563e-17	0.408046	other	BCBL1/JSC1
VPS4B	963	2.56934e-18	3.44392e-17	-0.765372	other	BCBL1/JSC1
MAN1A2	964	2.81853e-18	3.77402e-17	-0.887361	other	BCBL1/JSC1
MYCBP2	965	2.85311e-18	3.81637e-17	-0.81518	other	BCBL1/JSC1
SNRNP35	966	2.9948e-18	4.00175e-17	0.862397	other	BCBL1/JSC1
BOLA3	967	3.47533e-18	4.63905e-17	0.837509	other	BCBL1/JSC1
CCDC149	968	3.49795e-18	4.66441e-17	0.139514	other	BCBL1/JSC1
ARHGAP24	969	3.56095e-18	4.74352e-17	-0.708546	other	BCBL1/JSC1
MRPL1	970	4.13006e-18	5.49596e-17	0.502758	other	BCBL1/JSC1
ARHGAP11A	971	4.15404e-18	5.52217e-17	0.443242	other	BCBL1/JSC1
MYO1D	972	4.64302e-18	6.16586e-17	-0.79697	other	BCBL1/JSC1
NDUFC2	973	4.74055e-18	6.2889e-17	0.713708	other	BCBL1/JSC1
CAND2	974	4.86847e-18	6.45197e-17	0.149084	other	BCBL1/JSC1
ARPC5	975	5.00407e-18	6.62488e-17	-0.706861	other	BCBL1/JSC1
H3F3B	976	5.32068e-18	7.03682e-17	0.727025	other	BCBL1/JSC1
TIMD4	977	5.42554e-18	7.16816e-17	-0.983214	other	BCBL1/JSC1
FAM184A	978	5.71292e-18	7.54012e-17	0.163656	other	BCBL1/JSC1
MRPL23	979	5.83602e-18	7.69473e-17	0.949062	other	BCBL1/JSC1
COL27A1	980	6.29935e-18	8.29715e-17	0.199842	other	BCBL1/JSC1
E2F1	981	6.41585e-18	8.43659e-17	0.188835	other	BCBL1/JSC1
TCTN3	982	6.41829e-18	8.43659e-17	-0.752682	other	BCBL1/JSC1
ITGA4	983	6.43474e-18	8.44961e-17	-0.809067	other	BCBL1/JSC1
AURKB	984	6.44812e-18	8.45857e-17	0.613391	other	BCBL1/JSC1
ARMCX3	985	6.77676e-18	8.88065e-17	-0.752631	other	BCBL1/JSC1
POLR1E	986	6.92857e-18	9.07039e-17	0.398023	other	BCBL1/JSC1
MLH3	987	7.08024e-18	9.25955e-17	-0.726826	other	BCBL1/JSC1
CD93	988	7.15726e-18	9.3508e-17	-0.778453	other	BCBL1/JSC1
TMX4	989	7.60149e-18	9.92114e-17	-0.856817	other	BCBL1/JSC1
DRAP1	990	7.74791e-18	1.0102e-16	-0.770203	other	BCBL1/JSC1
PDE7A	991	7.78806e-18	1.01441e-16	-0.660395	other	BCBL1/JSC1
GALNT5	992	7.88269e-18	1.0257e-16	-0.750047	other	BCBL1/JSC1
FLAD1	993	7.9878e-18	1.03833e-16	0.728253	other	BCBL1/JSC1
HN1	994	8.17162e-18	1.06116e-16	0.84314	other	BCBL1/JSC1
RORB	995	8.54716e-18	1.10881e-16	-0.89115	other	BCBL1/JSC1
RNPEP	996	9.24878e-18	1.19863e-16	0.714506	other	BCBL1/JSC1
LAPTM4B	997	9.49078e-18	1.22876e-16	0.144945	other	BCBL1/JSC1
COX11	998	9.52302e-18	1.2317e-16	0.665877	other	BCBL1/JSC1
DRAM2	999	9.65404e-18	1.24739e-16	-0.783388	other	BCBL1/JSC1
POLE2	1000	9.66603e-18	1.24769e-16	0.315309	other	BCBL1/JSC1
PCNA	1	9.12685e-57	1.17809e-52	1.52235	sig changed	Major Split 1/2
TUBA1B	2	6.94959e-53	4.48527e-49	1.02032	sig changed	Major Split 1/2
TYMS	3	1.08484e-51	4.66772e-48	1.38115	sig changed	Major Split 1/2
UBE2T	4	2.94942e-50	9.51779e-47	1.18265	sig changed	Major Split 1/2
FEN1	5	4.14344e-45	1.06967e-41	1.18996	sig changed	Major Split 1/2
TK1	6	9.24717e-43	1.79674e-39	1.28286	sig changed	Major Split 1/2
DUT	7	9.74369e-43	1.79674e-39	1.15616	sig changed	Major Split 1/2
ZWINT	8	1.12708e-40	1.81854e-37	0.981376	other	Major Split 1/2
STMN1	9	7.57119e-39	1.08588e-35	1.26791	sig changed	Major Split 1/2
MAD2L1	10	1.06257e-38	1.37156e-35	0.933894	other	Major Split 1/2
MCM7	11	2.00487e-38	2.35263e-35	1.32347	sig changed	Major Split 1/2
H2AFZ	12	2.17799e-37	2.34279e-34	1.10297	sig changed	Major Split 1/2
HMGB2	13	7.11578e-37	7.06543e-34	1.2716	sig changed	Major Split 1/2
GMNN	14	9.97113e-35	9.19338e-32	1.05778	sig changed	Major Split 1/2
CKS1B	15	2.02194e-34	1.73994e-31	1.06862	sig changed	Major Split 1/2
SNRPG	16	2.1529e-31	1.73685e-28	0.750732	other	Major Split 1/2
KIAA0101	17	2.97229e-31	2.25684e-28	1.08447	sig changed	Major Split 1/2
DSCC1	18	1.55871e-30	1.11777e-27	0.854527	other	Major Split 1/2
CALM2	19	3.0193e-30	2.05122e-27	0.984621	other	Major Split 1/2
AURKB	20	9.59925e-30	6.19535e-27	0.882146	other	Major Split 1/2
CKS2	21	1.08808e-29	6.68809e-27	1.05621	sig changed	Major Split 1/2
CENPW	22	6.86602e-29	4.02848e-26	0.861972	other	Major Split 1/2
RAN	23	1.40938e-28	7.90966e-26	0.543216	other	Major Split 1/2
ASF1B	24	2.28128e-28	1.22695e-25	0.642102	other	Major Split 1/2
SNRPB	25	1.1612e-27	5.99553e-25	0.800905	other	Major Split 1/2
RRM2	26	1.65841e-27	8.23336e-25	1.16237	sig changed	Major Split 1/2
MND1	27	3.73742e-26	1.78677e-23	0.741198	other	Major Split 1/2
RANBP1	28	4.15842e-26	1.91703e-23	0.891162	other	Major Split 1/2
C19orf48	29	3.01057e-25	1.34001e-22	0.896557	other	Major Split 1/2
MCM5	30	1.22551e-24	5.27296e-22	0.810496	other	Major Split 1/2
APOBEC3B	31	1.31228e-24	5.46418e-22	0.866287	other	Major Split 1/2
CCNB2	32	1.46008e-24	5.88959e-22	0.791947	other	Major Split 1/2
NUSAP1	33	1.99569e-24	7.57948e-22	0.954013	other	Major Split 1/2
BIRC5	34	2.04358e-24	7.57948e-22	0.932665	other	Major Split 1/2
SRSF2	35	2.05517e-24	7.57948e-22	0.835291	other	Major Split 1/2
FABP5	36	7.25601e-24	2.60168e-21	0.911862	other	Major Split 1/2
CDC6	37	1.63463e-23	5.70264e-21	0.557102	other	Major Split 1/2
KPNA2	38	3.41056e-23	1.15851e-20	0.929443	other	Major Split 1/2
CCNB1	39	3.65402e-23	1.20939e-20	0.907298	other	Major Split 1/2
RNASEH2A	40	4.63718e-23	1.49642e-20	0.754292	other	Major Split 1/2
DTYMK	41	5.0606e-23	1.59323e-20	0.698956	other	Major Split 1/2
DDX39A	42	5.8399e-23	1.7948e-20	0.85983	other	Major Split 1/2
RPA3	43	7.2834e-23	2.18638e-20	0.747824	other	Major Split 1/2
PTMA	44	1.64535e-22	4.82687e-20	0.384065	other	Major Split 1/2
CDC20	45	1.88795e-22	5.41548e-20	0.777564	other	Major Split 1/2
MCM3	46	9.83712e-22	2.76038e-19	0.903546	other	Major Split 1/2
GINS2	47	1.38051e-21	3.7914e-19	0.880038	other	Major Split 1/2
HIST1H4C	48	1.71256e-21	4.60536e-19	0.795428	other	Major Split 1/2
CENPM	49	1.24042e-20	3.26761e-18	0.677353	other	Major Split 1/2
MCM2	50	2.11233e-20	5.4532e-18	0.706889	other	Major Split 1/2
CDCA8	51	8.16558e-20	2.06669e-17	0.590462	other	Major Split 1/2
MLF1IP	52	1.15727e-19	2.87269e-17	0.613618	other	Major Split 1/2
SPC25	53	1.20836e-19	2.94292e-17	0.496263	other	Major Split 1/2
SAE1	54	1.72627e-19	4.12642e-17	0.77146	other	Major Split 1/2
OIP5	55	4.58672e-19	1.07646e-16	0.442619	other	Major Split 1/2
UBE2C	56	4.75066e-19	1.09503e-16	0.608754	other	Major Split 1/2
CACYBP	57	5.73973e-19	1.2998e-16	0.601196	other	Major Split 1/2
RPA2	58	1.10137e-18	2.41847e-16	0.642243	other	Major Split 1/2
H2AFV	59	1.10544e-18	2.41847e-16	0.663612	other	Major Split 1/2
UBE2S	60	1.25129e-18	2.69194e-16	0.905612	other	Major Split 1/2
LSM3	61	1.50068e-18	3.17554e-16	0.662562	other	Major Split 1/2
SRSF3	62	1.86277e-18	3.87817e-16	0.731612	other	Major Split 1/2
HMGB1	63	1.98332e-18	4.0636e-16	0.635543	other	Major Split 1/2
CDKN3	64	5.06856e-18	1.01164e-15	0.720615	other	Major Split 1/2
NCAPH	65	5.09427e-18	1.01164e-15	0.534055	other	Major Split 1/2
RFC4	66	6.64241e-18	1.29909e-15	0.69026	other	Major Split 1/2
ATAD2	67	7.76967e-18	1.48566e-15	0.723383	other	Major Split 1/2
HNRNPAB	68	7.82655e-18	1.48566e-15	0.743553	other	Major Split 1/2
CDCA3	69	8.14107e-18	1.52297e-15	0.508981	other	Major Split 1/2
MCM4	70	9.66201e-18	1.78168e-15	0.733299	other	Major Split 1/2
PPIA	71	1.00417e-17	1.8256e-15	0.324616	other	Major Split 1/2
WDR34	72	1.19101e-17	2.13522e-15	0.635842	other	Major Split 1/2
MELK	73	1.26168e-17	2.23093e-15	0.471312	other	Major Split 1/2
RAD54L	74	1.54838e-17	2.70087e-15	0.334034	other	Major Split 1/2
STRA13	75	2.59435e-17	4.46505e-15	0.681327	other	Major Split 1/2
TUBB4B	76	2.77852e-17	4.71909e-15	0.771777	other	Major Split 1/2
PAICS	77	3.62054e-17	6.06934e-15	0.672242	other	Major Split 1/2
RMI2	78	4.34492e-17	7.19028e-15	0.423488	other	Major Split 1/2
FANCG	79	4.46044e-17	7.28801e-15	0.32784	other	Major Split 1/2
BCL2L12	80	4.96169e-17	8.00569e-15	0.59454	other	Major Split 1/2
PLK1	81	5.78692e-17	9.22193e-15	0.709557	other	Major Split 1/2
CDT1	82	6.18685e-17	9.64264e-15	0.689321	other	Major Split 1/2
LDHB	83	6.20033e-17	9.64264e-15	0.358375	other	Major Split 1/2
TUBG1	84	7.43478e-17	1.14248e-14	0.626406	other	Major Split 1/2
RFC5	85	8.23934e-17	1.25122e-14	0.503317	other	Major Split 1/2
TMEM106C	86	8.68307e-17	1.30327e-14	0.663168	other	Major Split 1/2
RFC2	87	1.08942e-16	1.61635e-14	0.677868	other	Major Split 1/2
SRSF7	88	1.14936e-16	1.6859e-14	0.677973	other	Major Split 1/2
KIF22	89	1.35242e-16	1.96147e-14	0.604797	other	Major Split 1/2
SNRPE	90	2.18465e-16	3.13327e-14	0.441398	other	Major Split 1/2
CHEK1	91	2.25478e-16	3.19831e-14	0.522921	other	Major Split 1/2
EIF4EBP1	92	2.47024e-16	3.46585e-14	0.638761	other	Major Split 1/2
KIF2C	93	3.92423e-16	5.44666e-14	0.515581	other	Major Split 1/2
CENPN	94	4.78618e-16	6.57234e-14	0.592966	other	Major Split 1/2
H2AFX	95	5.83671e-16	7.93055e-14	0.495571	other	Major Split 1/2
CYCS	96	6.27365e-16	8.43544e-14	0.600956	other	Major Split 1/2
CCNA2	97	7.37306e-16	9.8115e-14	0.508102	other	Major Split 1/2
CHCHD2	98	1.02439e-15	1.34927e-13	0.365971	other	Major Split 1/2
LSM5	99	1.43021e-15	1.86477e-13	0.678838	other	Major Split 1/2
BUB1	100	2.1843e-15	2.8195e-13	0.51157	other	Major Split 1/2
HMGN2	101	2.23574e-15	2.8497e-13	0.692121	other	Major Split 1/2
C9orf142	102	2.25186e-15	2.8497e-13	0.553044	other	Major Split 1/2
SNRPF	103	2.46375e-15	3.08759e-13	0.526092	other	Major Split 1/2
TUBA1C	104	2.53541e-15	3.14683e-13	0.624697	other	Major Split 1/2
RAD51	105	2.99997e-15	3.68797e-13	0.419536	other	Major Split 1/2
CDC45	106	3.28864e-15	4.0047e-13	0.452991	other	Major Split 1/2
CDK1	107	6.2882e-15	7.5858e-13	0.511525	other	Major Split 1/2
RBBP7	108	6.91987e-15	8.27053e-13	0.608092	other	Major Split 1/2
DTL	109	1.25359e-14	1.47589e-12	0.418547	other	Major Split 1/2
RFC3	110	1.25773e-14	1.47589e-12	0.403251	other	Major Split 1/2
TCP1	111	2.42539e-14	2.82044e-12	0.571821	other	Major Split 1/2
CDCA5	112	3.29656e-14	3.79929e-12	0.442626	other	Major Split 1/2
HAT1	113	4.00559e-14	4.57559e-12	0.497576	other	Major Split 1/2
RECQL4	114	4.04365e-14	4.57855e-12	0.577176	other	Major Split 1/2
TMEM109	115	4.24709e-14	4.76708e-12	0.580469	other	Major Split 1/2
SLBP	116	5.3411e-14	5.94336e-12	0.456941	other	Major Split 1/2
RACGAP1	117	5.61121e-14	6.19055e-12	0.447441	other	Major Split 1/2
LSM6	118	6.3433e-14	6.93892e-12	0.554775	other	Major Split 1/2
DNAJC9	119	6.88567e-14	7.46893e-12	0.510651	other	Major Split 1/2
CDKN2C	120	7.49727e-14	8.06456e-12	0.235939	other	Major Split 1/2
TIPIN	121	7.85619e-14	8.3808e-12	0.419673	other	Major Split 1/2
LSM4	122	9.37415e-14	9.91816e-12	0.574976	other	Major Split 1/2
ORC6	123	1.01994e-13	1.07036e-11	0.395738	other	Major Split 1/2
U2AF1	124	1.96274e-13	2.04315e-11	0.500996	other	Major Split 1/2
HJURP	125	1.98276e-13	2.04748e-11	0.386998	other	Major Split 1/2
UNG	126	2.80257e-13	2.87108e-11	0.436006	other	Major Split 1/2
TTK	127	3.03124e-13	3.08089e-11	0.288239	other	Major Split 1/2
SMC4	128	3.35681e-13	3.37245e-11	0.644784	other	Major Split 1/2
BUB3	129	3.37036e-13	3.37245e-11	0.554289	other	Major Split 1/2
YWHAH	130	3.40266e-13	3.37858e-11	0.489561	other	Major Split 1/2
PPIH	131	3.50016e-13	3.44886e-11	0.598157	other	Major Split 1/2
PKMYT1	132	3.89925e-13	3.81299e-11	0.370982	other	Major Split 1/2
ILF2	133	3.93064e-13	3.81479e-11	0.529899	other	Major Split 1/2
TMPO	134	6.30329e-13	6.07186e-11	0.606142	other	Major Split 1/2
PBK	135	7.12628e-13	6.81378e-11	0.287153	other	Major Split 1/2
CDK4	136	7.51218e-13	7.12994e-11	0.5868	other	Major Split 1/2
SUMO2	137	7.86943e-13	7.4145e-11	0.448417	other	Major Split 1/2
CDCA4	138	9.48359e-13	8.87059e-11	0.348404	other	Major Split 1/2
HAUS8	139	1.02416e-12	9.51069e-11	0.348529	other	Major Split 1/2
SLC25A5	140	1.07926e-12	9.95082e-11	0.467774	other	Major Split 1/2
ACTB	141	1.14154e-12	1.04504e-10	0.37106	other	Major Split 1/2
EZH2	142	1.3368e-12	1.21517e-10	0.583282	other	Major Split 1/2
LSM2	143	1.42921e-12	1.29009e-10	0.50721	other	Major Split 1/2
PRC1	144	1.62893e-12	1.46015e-10	0.445602	other	Major Split 1/2
NDC80	145	1.93371e-12	1.7214e-10	0.436923	other	Major Split 1/2
ANAPC11	146	2.01128e-12	1.77819e-10	0.52252	other	Major Split 1/2
LRR1	147	2.18428e-12	1.91801e-10	0.390392	other	Major Split 1/2
VRK1	148	2.68894e-12	2.34519e-10	0.425252	other	Major Split 1/2
TRIP13	149	3.00796e-12	2.60582e-10	0.275561	other	Major Split 1/2
POLE2	150	3.32851e-12	2.86429e-10	0.308157	other	Major Split 1/2
VIM	151	3.55196e-12	3.03634e-10	0.626864	other	Major Split 1/2
POP7	152	4.94475e-12	4.19914e-10	0.542542	other	Major Split 1/2
PTTG1	153	7.74395e-12	6.53326e-10	0.617809	other	Major Split 1/2
CENPA	154	9.78335e-12	8.20023e-10	0.357275	other	Major Split 1/2
SKA3	155	1.02517e-11	8.53732e-10	0.314629	other	Major Split 1/2
HSPE1	156	1.10154e-11	9.11455e-10	0.433304	other	Major Split 1/2
MGST1	157	1.13249e-11	9.31093e-10	0.498794	other	Major Split 1/2
CENPH	158	1.16791e-11	9.54135e-10	0.468706	other	Major Split 1/2
VDAC3	159	1.24892e-11	1.0139e-09	0.505564	other	Major Split 1/2
ORC1	160	1.26484e-11	1.02041e-09	0.327785	other	Major Split 1/2
PHF19	161	1.2827e-11	1.02839e-09	0.544164	other	Major Split 1/2
MCM6	162	1.544e-11	1.23025e-09	0.543546	other	Major Split 1/2
POLD2	163	1.65685e-11	1.31207e-09	0.544	other	Major Split 1/2
FUS	164	1.66977e-11	1.31423e-09	0.540468	other	Major Split 1/2
ERH	165	1.73471e-11	1.34986e-09	0.442615	other	Major Split 1/2
POLR2K	166	1.73596e-11	1.34986e-09	0.499643	other	Major Split 1/2
SLC29A1	167	1.8061e-11	1.396e-09	0.559833	other	Major Split 1/2
POLA2	168	1.96323e-11	1.50841e-09	0.359987	other	Major Split 1/2
MAGOHB	169	2.1237e-11	1.62205e-09	0.514761	other	Major Split 1/2
HIRIP3	170	2.29634e-11	1.7436e-09	0.434026	other	Major Split 1/2
HNRNPDL	171	2.43321e-11	1.83672e-09	0.573501	other	Major Split 1/2
NUDT1	172	2.75809e-11	2.06985e-09	0.519463	other	Major Split 1/2
NASP	173	3.72587e-11	2.77997e-09	0.553167	other	Major Split 1/2
NCAPH2	174	4.35815e-11	3.23304e-09	0.450406	other	Major Split 1/2
RNASEH2B	175	7.10339e-11	5.23946e-09	0.450839	other	Major Split 1/2
LANA	176	7.57672e-11	5.55684e-09	0.61737	other	Major Split 1/2
RBM8A	177	8.19896e-11	5.97922e-09	0.508803	other	Major Split 1/2
CEP55	178	8.32384e-11	6.03619e-09	0.323332	other	Major Split 1/2
SNRPA	179	9.48623e-11	6.84069e-09	0.522182	other	Major Split 1/2
EXOSC8	180	9.90214e-11	7.10093e-09	0.506665	other	Major Split 1/2
COA1	181	1.04812e-10	7.47466e-09	0.520848	other	Major Split 1/2
HNRNPD	182	1.06534e-10	7.55569e-09	0.382784	other	Major Split 1/2
TACC3	183	1.67605e-10	1.18221e-08	0.396132	other	Major Split 1/2
MYBL2	184	1.99849e-10	1.40199e-08	0.397618	other	Major Split 1/2
KNSTRN	185	2.06476e-10	1.44064e-08	0.460674	other	Major Split 1/2
TOR3A	186	2.2342e-10	1.54745e-08	0.370272	other	Major Split 1/2
FAM96A	187	2.24181e-10	1.54745e-08	0.456831	other	Major Split 1/2
SNRPD3	188	2.33554e-10	1.60357e-08	0.41911	other	Major Split 1/2
FBN1	189	2.50556e-10	1.7112e-08	-0.551177	other	Major Split 1/2
CCDC124	190	2.52485e-10	1.71531e-08	0.498355	other	Major Split 1/2
PSMA5	191	2.81038e-10	1.89929e-08	0.473759	other	Major Split 1/2
NBPF10	192	3.12937e-10	2.10385e-08	-0.503457	other	Major Split 1/2
PRDX3	193	3.69865e-10	2.47369e-08	0.466105	other	Major Split 1/2
RTN4	194	4.98129e-10	3.31435e-08	-0.513583	other	Major Split 1/2
SGOL2	195	5.56507e-10	3.68379e-08	0.302417	other	Major Split 1/2
TOP2A	196	5.64967e-10	3.72071e-08	0.562295	other	Major Split 1/2
GLO1	197	5.79136e-10	3.79466e-08	0.435958	other	Major Split 1/2
COPS3	198	6.00651e-10	3.91576e-08	0.474924	other	Major Split 1/2
EXO1	199	6.0793e-10	3.94329e-08	0.204368	other	Major Split 1/2
MRPL18	200	9.57951e-10	6.18261e-08	0.473539	other	Major Split 1/2
NAA38	201	1.05007e-09	6.74342e-08	0.496278	other	Major Split 1/2
USP1	202	1.08446e-09	6.92979e-08	0.321971	other	Major Split 1/2
TMEM70	203	1.161e-09	7.38238e-08	0.419766	other	Major Split 1/2
GGH	204	1.23774e-09	7.83173e-08	0.413518	other	Major Split 1/2
TPX2	205	1.27078e-09	8.0016e-08	0.437963	other	Major Split 1/2
ASPM	206	1.32668e-09	8.31303e-08	0.439348	other	Major Split 1/2
CDKN2A	207	1.55049e-09	9.66844e-08	0.429452	other	Major Split 1/2
FBL	208	1.74056e-09	1.08015e-07	0.389567	other	Major Split 1/2
PHGDH	209	1.77231e-09	1.09459e-07	0.481155	other	Major Split 1/2
BRIX1	210	1.81151e-09	1.11348e-07	0.451338	other	Major Split 1/2
SAAL1	211	1.87156e-09	1.14494e-07	0.37634	other	Major Split 1/2
CFL1	212	1.97392e-09	1.20185e-07	0.251357	other	Major Split 1/2
CT45A3	213	2.16827e-09	1.31399e-07	0.387053	other	Major Split 1/2
SNRPA1	214	2.25136e-09	1.35797e-07	0.459095	other	Major Split 1/2
SS18L2	215	2.3032e-09	1.38278e-07	0.384516	other	Major Split 1/2
NCAPG	216	2.36233e-09	1.41171e-07	0.380422	other	Major Split 1/2
RRM1	217	2.38679e-09	1.41976e-07	0.422571	other	Major Split 1/2
NXT1	218	2.6396e-09	1.56293e-07	0.385088	other	Major Split 1/2
PSMG1	219	2.70111e-09	1.59205e-07	0.400115	other	Major Split 1/2
SLC25A19	220	2.72645e-09	1.59968e-07	0.432239	other	Major Split 1/2
NR2C2AP	221	3.02881e-09	1.76905e-07	0.309702	other	Major Split 1/2
C14orf80	222	3.15632e-09	1.83521e-07	0.348941	other	Major Split 1/2
PCMT1	223	3.8426e-09	2.22423e-07	0.469809	other	Major Split 1/2
ZNF706	224	3.94962e-09	2.27597e-07	0.46238	other	Major Split 1/2
DONSON	225	4.11653e-09	2.36161e-07	0.207067	other	Major Split 1/2
PGRMC1	226	4.65099e-09	2.65642e-07	0.43618	other	Major Split 1/2
PRIM1	227	4.84878e-09	2.75718e-07	0.380028	other	Major Split 1/2
DCLRE1B	228	5.10073e-09	2.88773e-07	0.133574	other	Major Split 1/2
TIMM23	229	5.36875e-09	3.02619e-07	0.432162	other	Major Split 1/2
C4orf46	230	5.40451e-09	3.03311e-07	0.249587	other	Major Split 1/2
GLCCI1	231	5.60605e-09	3.13259e-07	-0.489643	other	Major Split 1/2
ACD	232	5.81124e-09	3.23325e-07	0.342915	other	Major Split 1/2
PLP2	233	6.07972e-09	3.36811e-07	0.437326	other	Major Split 1/2
COX8A	234	6.116e-09	3.37373e-07	0.248489	other	Major Split 1/2
MAGEA1	235	6.15278e-09	3.37958e-07	0.402917	other	Major Split 1/2
SHMT1	236	6.25788e-09	3.42274e-07	0.35445	other	Major Split 1/2
NUF2	237	6.61491e-09	3.60276e-07	0.269302	other	Major Split 1/2
PTGES3	238	7.94696e-09	4.31006e-07	0.358484	other	Major Split 1/2
POLR2H	239	8.69136e-09	4.69406e-07	0.458007	other	Major Split 1/2
CSE1L	240	9.35612e-09	5.03203e-07	0.408941	other	Major Split 1/2
SNRPD1	241	9.9113e-09	5.30851e-07	0.421812	other	Major Split 1/2
HINT1	242	1.05753e-08	5.64073e-07	0.322238	other	Major Split 1/2
FOXM1	243	1.06945e-08	5.66853e-07	0.339675	other	Major Split 1/2
RHEB	244	1.07152e-08	5.66853e-07	0.382853	other	Major Split 1/2
GGCT	245	1.10012e-08	5.79608e-07	0.486633	other	Major Split 1/2
GINS1	246	1.11615e-08	5.85659e-07	0.22	other	Major Split 1/2
TRA2B	247	1.14365e-08	5.9723e-07	0.449831	other	Major Split 1/2
ACTL6A	248	1.14745e-08	5.9723e-07	0.36571	other	Major Split 1/2
TAGLN2	249	1.15998e-08	6.01328e-07	0.393494	other	Major Split 1/2
PTP4A2	250	1.21455e-08	6.27095e-07	-0.461121	other	Major Split 1/2
DPM2	251	1.22748e-08	6.31248e-07	0.469191	other	Major Split 1/2
GAR1	252	1.24564e-08	6.38043e-07	0.481036	other	Major Split 1/2
PSMA3	253	1.32496e-08	6.75994e-07	0.462324	other	Major Split 1/2
RAD1	254	1.38507e-08	7.03877e-07	0.345648	other	Major Split 1/2
DCTPP1	255	1.51395e-08	7.66354e-07	0.398229	other	Major Split 1/2
SLC25A40	256	1.54366e-08	7.76269e-07	0.178421	other	Major Split 1/2
HNRNPH3	257	1.54556e-08	7.76269e-07	0.461105	other	Major Split 1/2
RAD51C	258	1.5603e-08	7.80633e-07	0.375538	other	Major Split 1/2
HNRNPF	259	1.62184e-08	8.08288e-07	0.430701	other	Major Split 1/2
SNRPC	260	1.71835e-08	8.53092e-07	0.326537	other	Major Split 1/2
EEF1E1	261	1.77268e-08	8.76695e-07	0.29438	other	Major Split 1/2
HMGN1	262	1.78778e-08	8.8079e-07	0.41189	other	Major Split 1/2
HSPA8	263	1.80069e-08	8.83776e-07	0.34599	other	Major Split 1/2
UQCC2	264	1.93239e-08	9.44819e-07	0.419952	other	Major Split 1/2
CCDC109B	265	2.00283e-08	9.75568e-07	0.367446	other	Major Split 1/2
TFDP1	266	2.10218e-08	1.02011e-06	0.35865	other	Major Split 1/2
SFPQ	267	2.14091e-08	1.03501e-06	0.452865	other	Major Split 1/2
KIF20A	268	2.15864e-08	1.03969e-06	0.281608	other	Major Split 1/2
UBXN6	269	2.20016e-08	1.05575e-06	-0.377817	other	Major Split 1/2
ZWILCH	270	2.35734e-08	1.12699e-06	0.269338	other	Major Split 1/2
HSPBP1	271	2.4414e-08	1.16286e-06	0.40989	other	Major Split 1/2
FARSB	272	2.57227e-08	1.2207e-06	0.461479	other	Major Split 1/2
SULF1	273	2.7651e-08	1.3074e-06	-0.33259	other	Major Split 1/2
SHCBP1	274	3.01042e-08	1.41819e-06	0.241573	other	Major Split 1/2
SPAG5	275	3.07481e-08	1.44326e-06	0.338242	other	Major Split 1/2
EMG1	276	3.1433e-08	1.47006e-06	0.461034	other	Major Split 1/2
FANCL	277	3.25066e-08	1.51478e-06	0.369432	other	Major Split 1/2
EML6	278	3.69374e-08	1.71506e-06	-0.314138	other	Major Split 1/2
WDR76	279	3.85276e-08	1.78249e-06	0.318145	other	Major Split 1/2
PGP	280	4.20181e-08	1.93704e-06	0.315499	other	Major Split 1/2
NEK2	281	4.31749e-08	1.98328e-06	0.236487	other	Major Split 1/2
HNRNPA0	282	4.35078e-08	1.99148e-06	0.404282	other	Major Split 1/2
HNRNPA1	283	4.4591e-08	2.03385e-06	0.245742	other	Major Split 1/2
CDK2	284	4.52452e-08	2.05643e-06	0.324914	other	Major Split 1/2
IL2RB	285	4.67588e-08	2.11777e-06	-0.440711	other	Major Split 1/2
BANF1	286	4.96264e-08	2.23978e-06	0.39793	other	Major Split 1/2
FANCI	287	5.04576e-08	2.26936e-06	0.356353	other	Major Split 1/2
PIH1D1	288	5.10997e-08	2.29026e-06	0.423234	other	Major Split 1/2
CYB5B	289	5.16115e-08	2.29764e-06	0.364914	other	Major Split 1/2
SPCS2	290	5.16204e-08	2.29764e-06	0.441127	other	Major Split 1/2
PPM1G	291	5.25989e-08	2.33315e-06	0.39548	other	Major Split 1/2
DEPDC1	292	5.36725e-08	2.37262e-06	0.211308	other	Major Split 1/2
MRPL13	293	5.41199e-08	2.38423e-06	0.413988	other	Major Split 1/2
ZDHHC12	294	5.63295e-08	2.47313e-06	0.401315	other	Major Split 1/2
TMEM14C	295	6.38166e-08	2.79235e-06	0.379267	other	Major Split 1/2
PSMA2	296	6.42038e-08	2.79981e-06	0.346939	other	Major Split 1/2
CHAF1B	297	6.50638e-08	2.82776e-06	0.191779	other	Major Split 1/2
POLE3	298	6.76368e-08	2.92351e-06	0.40868	other	Major Split 1/2
CBX6	299	6.772e-08	2.92351e-06	-0.439998	other	Major Split 1/2
TAX1BP1	300	7.18372e-08	3.08385e-06	-0.42647	other	Major Split 1/2
INPP4A	301	7.19119e-08	3.08385e-06	-0.367077	other	Major Split 1/2
C4orf27	302	7.69032e-08	3.28697e-06	0.438922	other	Major Split 1/2
CCT2	303	8.04654e-08	3.42788e-06	0.368637	other	Major Split 1/2
OBSCN	304	8.90244e-08	3.78002e-06	-0.292932	other	Major Split 1/2
EEF1B2	305	9.26421e-08	3.92073e-06	0.252817	other	Major Split 1/2
MANF	306	9.68752e-08	4.08649e-06	0.387262	other	Major Split 1/2
CDCA2	307	1.01674e-07	4.27496e-06	0.208806	other	Major Split 1/2
JTB	308	1.06084e-07	4.44587e-06	0.357819	other	Major Split 1/2
HIST1H2AJ	309	1.12951e-07	4.70671e-06	0.232456	other	Major Split 1/2
UBB	310	1.13037e-07	4.70671e-06	0.275449	other	Major Split 1/2
CASP2	311	1.18653e-07	4.92466e-06	0.275329	other	Major Split 1/2
TPRKB	312	1.20705e-07	4.99377e-06	0.402684	other	Major Split 1/2
C16orf80	313	1.25347e-07	5.16925e-06	0.343379	other	Major Split 1/2
IMPA2	314	1.264e-07	5.19391e-06	0.265752	other	Major Split 1/2
WWOX	315	1.26749e-07	5.19391e-06	0.141998	other	Major Split 1/2
PSMG3	316	1.27469e-07	5.20685e-06	0.449257	other	Major Split 1/2
TRPV2	317	1.29437e-07	5.27057e-06	-0.473576	other	Major Split 1/2
PPIF	318	1.30983e-07	5.31674e-06	0.36562	other	Major Split 1/2
MSH6	319	1.36624e-07	5.52836e-06	0.399555	other	Major Split 1/2
POLR3K	320	1.38067e-07	5.56926e-06	0.383377	other	Major Split 1/2
PTK2B	321	1.40556e-07	5.65202e-06	-0.394373	other	Major Split 1/2
DEPDC1B	322	1.41431e-07	5.66954e-06	0.128186	other	Major Split 1/2
P4HA1	323	1.45767e-07	5.82526e-06	-0.459411	other	Major Split 1/2
H3F3B	324	1.47635e-07	5.8817e-06	0.34317	other	Major Split 1/2
GINS3	325	1.50598e-07	5.9813e-06	0.166753	other	Major Split 1/2
VPS29	326	1.5109e-07	5.98242e-06	0.411485	other	Major Split 1/2
NAE1	327	1.5891e-07	6.27283e-06	0.362756	other	Major Split 1/2
PSMC3IP	328	1.71356e-07	6.7435e-06	0.187205	other	Major Split 1/2
NBPF15	329	1.78755e-07	7.0133e-06	-0.410591	other	Major Split 1/2
NAP1L4	330	1.82462e-07	7.13702e-06	0.405853	other	Major Split 1/2
ESD	331	1.94248e-07	7.5751e-06	0.396743	other	Major Split 1/2
RHNO1	332	2.04325e-07	7.94406e-06	0.321937	other	Major Split 1/2
NUP85	333	2.07972e-07	8.06159e-06	0.305516	other	Major Split 1/2
ITGB1BP1	334	2.11072e-07	8.15724e-06	0.421426	other	Major Split 1/2
MRPL37	335	2.17519e-07	8.38131e-06	0.446277	other	Major Split 1/2
ARL6IP1	336	2.22288e-07	8.53957e-06	0.316272	other	Major Split 1/2
TECR	337	2.35205e-07	9.00899e-06	0.42445	other	Major Split 1/2
DPH7	338	2.45937e-07	9.38269e-06	0.232152	other	Major Split 1/2
YEATS4	339	2.46416e-07	9.38269e-06	0.320131	other	Major Split 1/2
FAM83D	340	2.48132e-07	9.42027e-06	0.124628	other	Major Split 1/2
TMEM60	341	2.49441e-07	9.42869e-06	0.335771	other	Major Split 1/2
MCM10	342	2.49815e-07	9.42869e-06	0.247075	other	Major Split 1/2
MTFR2	343	2.55744e-07	9.62433e-06	0.158836	other	Major Split 1/2
MAGEH1	344	2.67104e-07	1.0006e-05	0.442116	other	Major Split 1/2
IFRD2	345	2.67435e-07	1.0006e-05	0.384974	other	Major Split 1/2
IVNS1ABP	346	2.69992e-07	1.00724e-05	0.392712	other	Major Split 1/2
AURKA	347	2.7122e-07	1.00891e-05	0.304714	other	Major Split 1/2
FH	348	2.72263e-07	1.00988e-05	0.372435	other	Major Split 1/2
TXN	349	2.78211e-07	1.02898e-05	0.305302	other	Major Split 1/2
MPC1	350	2.81391e-07	1.03777e-05	0.24746	other	Major Split 1/2
MGME1	351	2.83862e-07	1.0439e-05	0.29796	other	Major Split 1/2
HIST1H2AA	352	2.86463e-07	1.05047e-05	0.327598	other	Major Split 1/2
CNBP	353	2.89986e-07	1.06038e-05	0.351962	other	Major Split 1/2
TIMP2	354	3.07609e-07	1.12164e-05	-0.428872	other	Major Split 1/2
TUBA4A	355	3.13678e-07	1.14055e-05	0.408052	other	Major Split 1/2
FAM111B	356	3.15423e-07	1.14368e-05	0.208693	other	Major Split 1/2
SHMT2	357	3.44157e-07	1.24436e-05	0.39318	other	Major Split 1/2
ACTN4	358	3.51243e-07	1.26644e-05	-0.404463	other	Major Split 1/2
POC1A	359	3.62671e-07	1.304e-05	0.209689	other	Major Split 1/2
EIF4A3	360	3.77046e-07	1.35192e-05	0.414406	other	Major Split 1/2
HSPB11	361	3.78298e-07	1.35265e-05	0.350498	other	Major Split 1/2
CENPP	362	4.00293e-07	1.42734e-05	0.172689	other	Major Split 1/2
NUBP2	363	4.22404e-07	1.50204e-05	0.360274	other	Major Split 1/2
SEMA7A	364	4.29576e-07	1.52334e-05	-0.430248	other	Major Split 1/2
CMC2	365	4.33595e-07	1.53338e-05	0.378089	other	Major Split 1/2
DNMT1	366	4.50569e-07	1.58906e-05	0.438772	other	Major Split 1/2
MRPS2	367	4.57017e-07	1.6074e-05	0.346902	other	Major Split 1/2
PRADC1	368	5.25161e-07	1.84206e-05	0.356467	other	Major Split 1/2
EME1	369	5.28229e-07	1.8478e-05	0.175559	other	Major Split 1/2
SUV39H1	370	5.33599e-07	1.86154e-05	0.234807	other	Major Split 1/2
RAD18	371	5.37366e-07	1.86688e-05	0.249297	other	Major Split 1/2
UBE2N	372	5.38023e-07	1.86688e-05	0.372375	other	Major Split 1/2
COMMD4	373	5.43573e-07	1.88108e-05	0.392603	other	Major Split 1/2
PRPF4	374	5.59793e-07	1.93203e-05	0.320483	other	Major Split 1/2
BAZ2A	375	5.64342e-07	1.94254e-05	-0.32789	other	Major Split 1/2
NFYB	376	5.76158e-07	1.97794e-05	0.26675	other	Major Split 1/2
SUMO1	377	5.84892e-07	2.00259e-05	0.392633	other	Major Split 1/2
CYC1	378	6.75675e-07	2.3073e-05	0.32717	other	Major Split 1/2
TRAIP	379	7.21115e-07	2.45598e-05	0.163662	other	Major Split 1/2
PCNP	380	8.20107e-07	2.78577e-05	0.353835	other	Major Split 1/2
RNF26	381	8.32377e-07	2.82003e-05	0.332714	other	Major Split 1/2
MRPS17	382	8.55429e-07	2.89054e-05	0.352339	other	Major Split 1/2
H2AFY	383	8.652e-07	2.91593e-05	0.39224	other	Major Split 1/2
CHD2	384	8.70632e-07	2.92659e-05	-0.373767	other	Major Split 1/2
PHF5A	385	8.79199e-07	2.94771e-05	0.358959	other	Major Split 1/2
HEBP1	386	8.97131e-07	3.00004e-05	0.31904	other	Major Split 1/2
UBE2I	387	9.0381e-07	3.01457e-05	0.378482	other	Major Split 1/2
ENY2	388	9.06363e-07	3.01529e-05	0.345542	other	Major Split 1/2
IL10	389	9.46768e-07	3.14161e-05	-0.445829	other	Major Split 1/2
C11orf83	390	9.66383e-07	3.19848e-05	0.369802	other	Major Split 1/2
ZKSCAN1	391	9.70693e-07	3.20453e-05	-0.380081	other	Major Split 1/2
CT45A1	392	9.83786e-07	3.23947e-05	0.365487	other	Major Split 1/2
NRD1	393	9.89118e-07	3.24874e-05	-0.379005	other	Major Split 1/2
SFR1	394	9.95762e-07	3.2586e-05	0.18305	other	Major Split 1/2
MZT2B	395	9.97169e-07	3.2586e-05	0.282094	other	Major Split 1/2
RAD51AP1	396	1.0099e-06	3.29188e-05	0.231113	other	Major Split 1/2
ARMC10	397	1.06993e-06	3.47876e-05	0.306403	other	Major Split 1/2
POLD3	398	1.09481e-06	3.5507e-05	0.21833	other	Major Split 1/2
UBR7	399	1.15657e-06	3.73584e-05	0.325502	other	Major Split 1/2
ECT2	400	1.1583e-06	3.73584e-05	0.125154	other	Major Split 1/2
GTSF1	401	1.16057e-06	3.73584e-05	0.329725	other	Major Split 1/2
PSMB8	402	1.18992e-06	3.82075e-05	0.396809	other	Major Split 1/2
KRT10	403	1.19713e-06	3.83118e-05	0.426301	other	Major Split 1/2
DHFR	404	1.1991e-06	3.83118e-05	0.308629	other	Major Split 1/2
LSM7	405	1.21209e-06	3.86314e-05	0.383383	other	Major Split 1/2
PARPBP	406	1.21696e-06	3.86909e-05	0.173436	other	Major Split 1/2
OAZ1	407	1.23518e-06	3.91738e-05	0.221085	other	Major Split 1/2
CKAP2L	408	1.27611e-06	4.03727e-05	0.269464	other	Major Split 1/2
LIG1	409	1.30883e-06	4.13065e-05	0.249337	other	Major Split 1/2
MRPL20	410	1.31725e-06	4.1471e-05	0.398842	other	Major Split 1/2
PMF1	411	1.32665e-06	4.16651e-05	0.323459	other	Major Split 1/2
ANKRD11	412	1.37466e-06	4.30684e-05	-0.348974	other	Major Split 1/2
MRPL47	413	1.40754e-06	4.39916e-05	0.388648	other	Major Split 1/2
NDUFV1	414	1.45032e-06	4.52192e-05	0.39214	other	Major Split 1/2
NUDT5	415	1.46308e-06	4.55072e-05	0.368517	other	Major Split 1/2
BUB1B	416	1.51331e-06	4.69563e-05	0.169381	other	Major Split 1/2
CDC123	417	1.5205e-06	4.70662e-05	0.357756	other	Major Split 1/2
AURKAIP1	418	1.53902e-06	4.75255e-05	0.400039	other	Major Split 1/2
C1QBP	419	1.57484e-06	4.85155e-05	0.327108	other	Major Split 1/2
XRCC5	420	1.65007e-06	5.07122e-05	0.318728	other	Major Split 1/2
RAB3GAP2	421	1.70422e-06	5.22521e-05	-0.282374	other	Major Split 1/2
POP5	422	1.72214e-06	5.26764e-05	0.347923	other	Major Split 1/2
CDCA7L	423	1.76395e-06	5.38275e-05	0.391296	other	Major Split 1/2
ACYP1	424	1.79278e-06	5.45783e-05	0.28197	other	Major Split 1/2
HMGA1	425	1.83501e-06	5.57324e-05	0.273545	other	Major Split 1/2
UCP2	426	1.89577e-06	5.74428e-05	0.295934	other	Major Split 1/2
ITGB3BP	427	1.99095e-06	6.01855e-05	0.35158	other	Major Split 1/2
TAF9	428	2.05475e-06	6.19689e-05	0.358291	other	Major Split 1/2
ECI1	429	2.07224e-06	6.23509e-05	0.368945	other	Major Split 1/2
CCT4	430	2.11846e-06	6.35933e-05	0.304412	other	Major Split 1/2
SF3B4	431	2.15093e-06	6.4418e-05	0.365862	other	Major Split 1/2
PNP	432	2.25463e-06	6.7284e-05	0.287181	other	Major Split 1/2
CLSTN3	433	2.25705e-06	6.7284e-05	-0.215718	other	Major Split 1/2
NDUFA12	434	2.26908e-06	6.74867e-05	0.335144	other	Major Split 1/2
SLC39A3	435	2.31557e-06	6.87113e-05	0.369062	other	Major Split 1/2
ATIC	436	2.35444e-06	6.97045e-05	0.3797	other	Major Split 1/2
EEF2	437	2.44914e-06	7.23422e-05	-0.248881	other	Major Split 1/2
ATP5F1	438	2.48948e-06	7.33657e-05	0.348107	other	Major Split 1/2
NPM1	439	2.50217e-06	7.35718e-05	0.201679	other	Major Split 1/2
ADCY3	440	2.54082e-06	7.45385e-05	0.249531	other	Major Split 1/2
C12orf75	441	2.56266e-06	7.50087e-05	0.357874	other	Major Split 1/2
AUNIP	442	2.69324e-06	7.86524e-05	0.12363	other	Major Split 1/2
PRMT1	443	2.75438e-06	8.02563e-05	0.362193	other	Major Split 1/2
TMEM258	444	2.79299e-06	8.1149e-05	0.303798	other	Major Split 1/2
CENPQ	445	2.79759e-06	8.1149e-05	0.19641	other	Major Split 1/2
CENPL	446	2.85697e-06	8.26856e-05	0.17995	other	Major Split 1/2
HMGN3	447	2.94641e-06	8.50834e-05	0.362375	other	Major Split 1/2
PHB2	448	3.03401e-06	8.74175e-05	0.305103	other	Major Split 1/2
ACTG1	449	3.06109e-06	8.78523e-05	0.258578	other	Major Split 1/2
POLR2A	450	3.06272e-06	8.78523e-05	-0.287111	other	Major Split 1/2
NSMCE4A	451	3.111e-06	8.90395e-05	0.316891	other	Major Split 1/2
HIGD1A	452	3.12427e-06	8.92215e-05	0.362262	other	Major Split 1/2
MARCKSL1	453	3.15234e-06	8.98243e-05	0.294087	other	Major Split 1/2
NUDC	454	3.1989e-06	9.09502e-05	0.366892	other	Major Split 1/2
MTHFR	455	3.25723e-06	9.2405e-05	-0.208664	other	Major Split 1/2
MRPL28	456	3.26965e-06	9.25541e-05	0.398248	other	Major Split 1/2
EMC6	457	3.30589e-06	9.33753e-05	0.361343	other	Major Split 1/2
RPP30	458	3.3512e-06	9.44483e-05	0.300879	other	Major Split 1/2
SEC11A	459	3.3724e-06	9.48387e-05	0.298338	other	Major Split 1/2
ATP5G3	460	3.38976e-06	9.51196e-05	0.267343	other	Major Split 1/2
NARS2	461	3.40406e-06	9.53137e-05	0.167391	other	Major Split 1/2
LMNB1	462	3.41353e-06	9.5372e-05	0.196927	other	Major Split 1/2
ECI2	463	3.43733e-06	9.58295e-05	0.332142	other	Major Split 1/2
ARHGAP11A	464	3.52231e-06	9.7987e-05	0.28411	other	Major Split 1/2
NT5C	465	3.59476e-06	9.97874e-05	0.395423	other	Major Split 1/2
MAF1	466	3.73205e-06	0.000103376	0.343789	other	Major Split 1/2
KLF10	467	3.83999e-06	0.000106138	0.169985	other	Major Split 1/2
FN3KRP	468	3.96763e-06	0.000109432	0.201391	other	Major Split 1/2
GNG5	469	4.00726e-06	0.000110289	0.294346	other	Major Split 1/2
WISP1	470	4.25629e-06	0.000116894	-0.287717	other	Major Split 1/2
CETN3	471	4.28882e-06	0.000117537	0.226442	other	Major Split 1/2
LIMS1	472	4.30461e-06	0.00011772	-0.372405	other	Major Split 1/2
NDUFB9	473	4.41785e-06	0.000120562	0.188407	other	Major Split 1/2
UBE2A	474	4.53695e-06	0.00012355	0.305967	other	Major Split 1/2
SGOL1	475	4.6119e-06	0.000125327	0.199213	other	Major Split 1/2
C14orf142	476	4.65156e-06	0.000126139	0.195446	other	Major Split 1/2
UTP11L	477	4.75659e-06	0.00012859	0.335758	other	Major Split 1/2
CISD1	478	4.76186e-06	0.00012859	0.337209	other	Major Split 1/2
COX11	479	4.8968e-06	0.000131848	0.320711	other	Major Split 1/2
SIVA1	480	4.90294e-06	0.000131848	0.347559	other	Major Split 1/2
COQ2	481	4.91406e-06	0.000131872	0.159975	other	Major Split 1/2
TCEB1	482	4.92919e-06	0.000132004	0.336225	other	Major Split 1/2
ATP5J	483	5.02925e-06	0.000134405	0.303118	other	Major Split 1/2
TMEM14B	484	5.0865e-06	0.000135654	0.294102	other	Major Split 1/2
CTPS1	485	5.1202e-06	0.000136192	0.319583	other	Major Split 1/2
C19orf24	486	5.13085e-06	0.000136192	0.377603	other	Major Split 1/2
WDR5	487	5.13833e-06	0.000136192	0.235716	other	Major Split 1/2
NCL	488	5.17939e-06	0.000136999	0.283226	other	Major Split 1/2
MRPL11	489	5.22424e-06	0.000137754	0.374303	other	Major Split 1/2
MIS18A	490	5.22929e-06	0.000137754	0.220709	other	Major Split 1/2
KIF20B	491	5.31985e-06	0.000139855	0.264977	other	Major Split 1/2
RNF126	492	5.38706e-06	0.000141121	0.324649	other	Major Split 1/2
EXOSC9	493	5.3899e-06	0.000141121	0.305371	other	Major Split 1/2
SPC24	494	5.5321e-06	0.000144551	0.217554	other	Major Split 1/2
ADRB1	495	5.67417e-06	0.000147964	-0.299263	other	Major Split 1/2
NSL1	496	5.77956e-06	0.000150408	0.244468	other	Major Split 1/2
UXT	497	5.80925e-06	0.000150877	0.35391	other	Major Split 1/2
TPGS2	498	6.04605e-06	0.000156712	0.323201	other	Major Split 1/2
TFPI	499	6.109e-06	0.000158026	-0.299938	other	Major Split 1/2
PUF60	500	6.37683e-06	0.000164456	0.268801	other	Major Split 1/2
MIF	501	6.38306e-06	0.000164456	0.346807	other	Major Split 1/2
HPDL	502	6.42479e-06	0.000165202	0.314508	other	Major Split 1/2
EIF1	503	6.49876e-06	0.000166771	0.219963	other	Major Split 1/2
PBXIP1	504	6.92217e-06	0.000177284	-0.278161	other	Major Split 1/2
SLC39A4	505	7.0173e-06	0.000179365	0.298837	other	Major Split 1/2
RNPS1	506	7.07293e-06	0.00018043	0.330792	other	Major Split 1/2
CENPK	507	7.41584e-06	0.000188804	0.178857	other	Major Split 1/2
MDH1	508	7.98227e-06	0.000202825	0.335998	other	Major Split 1/2
GPAA1	509	8.05876e-06	0.000204366	0.340387	other	Major Split 1/2
TRAP1	510	8.18869e-06	0.000207254	0.355613	other	Major Split 1/2
C12orf57	511	8.21735e-06	0.000207573	0.358017	other	Major Split 1/2
PPP1CA	512	8.258e-06	0.000208192	0.359702	other	Major Split 1/2
HN1	513	8.30315e-06	0.000208922	0.360148	other	Major Split 1/2
LIN52	514	8.50747e-06	0.000213647	0.17797	other	Major Split 1/2
PAFAH1B3	515	8.56216e-06	0.000214603	0.310656	other	Major Split 1/2
CHAF1A	516	8.59314e-06	0.000214962	0.343026	other	Major Split 1/2
POLR2L	517	8.64684e-06	0.000215887	0.346687	other	Major Split 1/2
AIMP2	518	8.8108e-06	0.000219556	0.372715	other	Major Split 1/2
ANXA2	519	8.90256e-06	0.000221415	0.271685	other	Major Split 1/2
MSMO1	520	9.02076e-06	0.000223923	-0.320566	other	Major Split 1/2
ARHGEF39	521	9.13868e-06	0.000226415	0.173331	other	Major Split 1/2
KIAA1524	522	9.15991e-06	0.000226506	0.198198	other	Major Split 1/2
MAPK1IP1L	523	9.21418e-06	0.000227412	0.302354	other	Major Split 1/2
GTF2A2	524	9.84865e-06	0.000242608	0.359666	other	Major Split 1/2
NME1	525	9.88961e-06	0.000243152	0.320626	other	Major Split 1/2
PDSS1	526	1.02268e-05	0.000250966	0.151075	other	Major Split 1/2
TMEM203	527	1.02568e-05	0.000251223	0.237571	other	Major Split 1/2
TMSB4X	528	1.03505e-05	0.000253039	0.288372	other	Major Split 1/2
MRPS28	529	1.05085e-05	0.000256416	0.300313	other	Major Split 1/2
TALDO1	530	1.06425e-05	0.000259194	0.345296	other	Major Split 1/2
LPIN1	531	1.07026e-05	0.000260167	-0.355824	other	Major Split 1/2
KIF11	532	1.09028e-05	0.000264535	0.237137	other	Major Split 1/2
ECHDC1	533	1.09746e-05	0.000265778	0.301248	other	Major Split 1/2
FKBP4	534	1.17247e-05	0.000283413	0.354834	other	Major Split 1/2
PCGF6	535	1.17545e-05	0.000283602	0.142879	other	Major Split 1/2
KLHDC3	536	1.18614e-05	0.000285587	0.333132	other	Major Split 1/2
C16orf59	537	1.1881e-05	0.000285587	0.23302	other	Major Split 1/2
MRPL51	538	1.19582e-05	0.000286908	0.289949	other	Major Split 1/2
ACAT2	539	1.2068e-05	0.000289006	0.383298	other	Major Split 1/2
SNRNP25	540	1.22604e-05	0.000292723	0.315848	other	Major Split 1/2
SDC1	541	1.22686e-05	0.000292723	0.213154	other	Major Split 1/2
ACP1	542	1.22915e-05	0.000292727	0.33421	other	Major Split 1/2
ZFC3H1	543	1.28506e-05	0.00030548	-0.235749	other	Major Split 1/2
MAPKAPK2	544	1.33401e-05	0.000316533	-0.313337	other	Major Split 1/2
MEF2D	545	1.35911e-05	0.000321897	-0.30653	other	Major Split 1/2
ILVBL	546	1.36858e-05	0.000323546	0.269881	other	Major Split 1/2
DCAF8	547	1.39267e-05	0.000328639	-0.30463	other	Major Split 1/2
PARVB	548	1.39713e-05	0.000329089	-0.228098	other	Major Split 1/2
PLEKHA2	549	1.40071e-05	0.000329332	-0.32391	other	Major Split 1/2
MDH2	550	1.40558e-05	0.000329876	0.219286	other	Major Split 1/2
BOD1L1	551	1.43917e-05	0.000337147	-0.2453	other	Major Split 1/2
DPY30	552	1.46411e-05	0.000342368	0.346621	other	Major Split 1/2
MSH2	553	1.49973e-05	0.000350062	0.245869	other	Major Split 1/2
DDB2	554	1.61403e-05	0.000376064	0.244941	other	Major Split 1/2
LAPTM4A	555	1.62799e-05	0.000378319	0.338916	other	Major Split 1/2
MRPS25	556	1.62958e-05	0.000378319	0.375715	other	Major Split 1/2
TMEM254	557	1.64041e-05	0.000379931	0.130452	other	Major Split 1/2
AVL9	558	1.64471e-05	0.000379931	-0.230426	other	Major Split 1/2
ICT1	559	1.64535e-05	0.000379931	0.335113	other	Major Split 1/2
CENPF	560	1.65174e-05	0.000380355	0.365899	other	Major Split 1/2
POLR2G	561	1.65308e-05	0.000380355	0.341239	other	Major Split 1/2
SLC25A33	562	1.66308e-05	0.000381976	0.193428	other	Major Split 1/2
APRT	563	1.69773e-05	0.000389241	0.321039	other	Major Split 1/2
EIF3M	564	1.71551e-05	0.00039262	0.271874	other	Major Split 1/2
SLK	565	1.73537e-05	0.000396463	-0.297804	other	Major Split 1/2
ADCK5	566	1.74423e-05	0.000397783	0.209298	other	Major Split 1/2
NAA20	567	1.76668e-05	0.000402191	0.327846	other	Major Split 1/2
NDC1	568	1.83762e-05	0.000417607	0.229644	other	Major Split 1/2
PINX1	569	1.89856e-05	0.000430697	0.230627	other	Major Split 1/2
MKI67	570	1.9696e-05	0.000445503	0.351159	other	Major Split 1/2
SLCO4A1	571	1.97073e-05	0.000445503	0.171296	other	Major Split 1/2
GNS	572	1.98368e-05	0.000447646	-0.268559	other	Major Split 1/2
CCDC77	573	1.989e-05	0.000448064	0.216822	other	Major Split 1/2
LAP3	574	2.01034e-05	0.000452082	0.251346	other	Major Split 1/2
KHDC1	575	2.15461e-05	0.000483682	0.206927	other	Major Split 1/2
NDUFC2	576	2.16734e-05	0.000485695	0.305905	other	Major Split 1/2
IKBIP	577	2.20517e-05	0.000493316	0.242372	other	Major Split 1/2
RHOA	578	2.21093e-05	0.000493749	0.233702	other	Major Split 1/2
TMA7	579	2.29027e-05	0.000510584	0.189189	other	Major Split 1/2
CLSPN	580	2.33636e-05	0.000519961	0.301053	other	Major Split 1/2
TTLL12	581	2.37442e-05	0.000527521	0.304549	other	Major Split 1/2
PMM1	582	2.44901e-05	0.000543158	0.279129	other	Major Split 1/2
PRDM2	583	2.46294e-05	0.000545312	-0.247696	other	Major Split 1/2
SSNA1	584	2.47311e-05	0.000546624	0.351807	other	Major Split 1/2
PHF21A	585	2.49574e-05	0.000550684	-0.170379	other	Major Split 1/2
KIF9	586	2.51604e-05	0.000553418	0.204128	other	Major Split 1/2
SLC2A3	587	2.52007e-05	0.000553418	-0.314146	other	Major Split 1/2
RBMX	588	2.52099e-05	0.000553418	0.342691	other	Major Split 1/2
TIMM8A	589	2.52988e-05	0.000554426	0.241879	other	Major Split 1/2
FTH1	590	2.5472e-05	0.000557276	0.305409	other	Major Split 1/2
THOP1	591	2.55866e-05	0.000558835	0.260622	other	Major Split 1/2
NUP37	592	2.56664e-05	0.000559631	0.28223	other	Major Split 1/2
HMMR	593	2.58051e-05	0.000561431	0.243182	other	Major Split 1/2
C18orf56	594	2.58359e-05	0.000561431	0.226577	other	Major Split 1/2
UCK2	595	2.58842e-05	0.000561536	0.283122	other	Major Split 1/2
NUDT21	596	2.61795e-05	0.000566989	0.311644	other	Major Split 1/2
ITGAE	597	2.65167e-05	0.000573328	0.200468	other	Major Split 1/2
CIRH1A	598	2.72805e-05	0.000588858	0.301761	other	Major Split 1/2
KDM2A	599	2.75927e-05	0.000594603	-0.214415	other	Major Split 1/2
TIMM17A	600	2.77325e-05	0.000596618	0.337807	other	Major Split 1/2
RAE1	601	2.77989e-05	0.000597051	0.2945	other	Major Split 1/2
CKLF	602	2.82151e-05	0.000604985	0.303717	other	Major Split 1/2
CDC25A	603	2.86977e-05	0.000614311	0.222925	other	Major Split 1/2
DSG2	604	2.91137e-05	0.000622185	-0.272352	other	Major Split 1/2
NUCKS1	605	2.91783e-05	0.000622535	0.278223	other	Major Split 1/2
HDHD3	606	2.98565e-05	0.000635953	0.255669	other	Major Split 1/2
SFN	607	3.00031e-05	0.000638024	0.227955	other	Major Split 1/2
SNRPD2	608	3.02082e-05	0.000641328	0.218358	other	Major Split 1/2
PHB	609	3.05368e-05	0.000647239	0.3334	other	Major Split 1/2
RAB8A	610	3.06556e-05	0.000648693	0.319974	other	Major Split 1/2
FBXW7	611	3.07505e-05	0.000649636	-0.267401	other	Major Split 1/2
GUSB	612	3.20265e-05	0.000675487	0.326424	other	Major Split 1/2
STK24	613	3.34687e-05	0.000704754	-0.304127	other	Major Split 1/2
RP11-122A3.2	614	3.41687e-05	0.000718083	0.302863	other	Major Split 1/2
HELLS	615	3.42134e-05	0.000718083	0.276956	other	Major Split 1/2
CXorf57	616	3.42686e-05	0.000718083	0.0801105	other	Major Split 1/2
BAG2	617	3.50323e-05	0.000732895	0.285661	other	Major Split 1/2
CBLL1	618	3.52416e-05	0.000736082	0.229756	other	Major Split 1/2
PABPC1	619	3.57232e-05	0.000744935	-0.276953	other	Major Split 1/2
GCNT2	620	3.64312e-05	0.000757575	-0.327881	other	Major Split 1/2
NOP56	621	3.64467e-05	0.000757575	0.329096	other	Major Split 1/2
CSTF2	622	3.6801e-05	0.00076371	0.201608	other	Major Split 1/2
ATP5H	623	3.78869e-05	0.000784983	0.289102	other	Major Split 1/2
CT45A5	624	3.83554e-05	0.000793416	0.236695	other	Major Split 1/2
UBE2H	625	3.90459e-05	0.000806407	-0.322392	other	Major Split 1/2
PHF20L1	626	3.95866e-05	0.000816268	-0.312999	other	Major Split 1/2
MAT2B	627	3.97663e-05	0.000818665	0.235763	other	Major Split 1/2
TIMELESS	628	3.99903e-05	0.000821966	0.232528	other	Major Split 1/2
CLIP1	629	4.01151e-05	0.000823221	-0.254187	other	Major Split 1/2
C11orf96	630	4.04783e-05	0.000829355	-0.26788	other	Major Split 1/2
C11orf31	631	4.0619e-05	0.000830919	0.311733	other	Major Split 1/2
NPM3	632	4.09162e-05	0.000835674	0.332374	other	Major Split 1/2
PSRC1	633	4.1747e-05	0.000851297	0.102944	other	Major Split 1/2
NAA50	634	4.23591e-05	0.000862415	0.294244	other	Major Split 1/2
PRIM2	635	4.24341e-05	0.000862583	0.255869	other	Major Split 1/2
OBFC1	636	4.26834e-05	0.000864063	-0.331419	other	Major Split 1/2
RRP1	637	4.26866e-05	0.000864063	0.265084	other	Major Split 1/2
TMEM242	638	4.27078e-05	0.000864063	0.205021	other	Major Split 1/2
CD320	639	4.40881e-05	0.000890593	0.322017	other	Major Split 1/2
TM7SF2	640	4.46827e-05	0.000901195	-0.296268	other	Major Split 1/2
VBP1	641	4.48537e-05	0.000903232	0.272083	other	Major Split 1/2
HAUS2	642	4.52094e-05	0.000908977	0.189391	other	Major Split 1/2
ASH2L	643	4.53575e-05	0.000910536	0.269129	other	Major Split 1/2
NUP35	644	4.60338e-05	0.000922677	0.192599	other	Major Split 1/2
SUB1	645	4.61461e-05	0.000923494	0.215387	other	Major Split 1/2
CCDC88C	646	4.62722e-05	0.000924585	-0.32714	other	Major Split 1/2
DPM1	647	4.68121e-05	0.000933926	0.270476	other	Major Split 1/2
HIPK2	648	4.69105e-05	0.000934446	-0.239412	other	Major Split 1/2
KATNA1	649	4.73019e-05	0.00094079	0.192027	other	Major Split 1/2
FIBP	650	4.79226e-05	0.000951668	0.323099	other	Major Split 1/2
SAP130	651	4.86718e-05	0.000965063	0.138884	other	Major Split 1/2
PPP5C	652	4.87866e-05	0.000965854	0.292966	other	Major Split 1/2
HNRNPA2B1	653	4.88834e-05	0.000966289	0.25482	other	Major Split 1/2
TRIM41	654	4.90694e-05	0.000968483	-0.211315	other	Major Split 1/2
ANP32E	655	4.9336e-05	0.000972258	0.321007	other	Major Split 1/2
TSC22D4	656	4.94983e-05	0.000973969	-0.244928	other	Major Split 1/2
KEAP1	657	5.02098e-05	0.000986466	0.284074	other	Major Split 1/2
TMEM243	658	5.04573e-05	0.000989823	0.194351	other	Major Split 1/2
TMUB1	659	5.05948e-05	0.000990704	0.29903	other	Major Split 1/2
C1orf112	660	5.06558e-05	0.000990704	0.185933	other	Major Split 1/2
EXOC7	661	5.08325e-05	0.000991603	-0.316907	other	Major Split 1/2
PPA2	662	5.08554e-05	0.000991603	0.286834	other	Major Split 1/2
KHK	663	5.13117e-05	0.000998992	0.171647	other	Major Split 1/2
CDC5L	664	5.16396e-05	0.00100307	0.28655	other	Major Split 1/2
WDR83OS	665	5.16768e-05	0.00100307	0.295467	other	Major Split 1/2
KDM4B	666	5.17646e-05	0.00100327	-0.240177	other	Major Split 1/2
CCT5	667	5.18728e-05	0.00100386	0.269153	other	Major Split 1/2
SLC25A11	668	5.20147e-05	0.0010051	0.294575	other	Major Split 1/2
RALY	669	5.3223e-05	0.00102691	0.31045	other	Major Split 1/2
MRPL14	670	5.47364e-05	0.00105453	0.314419	other	Major Split 1/2
PRR15	671	5.5033e-05	0.00105754	0.166869	other	Major Split 1/2
FAM72C	672	5.50562e-05	0.00105754	0.106287	other	Major Split 1/2
PSMD14	673	5.63882e-05	0.00108151	0.309093	other	Major Split 1/2
NLGN2	674	5.66734e-05	0.00108533	-0.168842	other	Major Split 1/2
VDAC1	675	5.67555e-05	0.00108533	0.26866	other	Major Split 1/2
SUV39H2	676	5.7274e-05	0.00109363	0.167882	other	Major Split 1/2
ERC1	677	5.7674e-05	0.00109964	-0.217024	other	Major Split 1/2
MIS12	678	5.99967e-05	0.00114224	0.171354	other	Major Split 1/2
SRD5A3	679	6.08719e-05	0.00115719	0.156915	other	Major Split 1/2
PAQR4	680	6.1464e-05	0.00116673	0.168123	other	Major Split 1/2
DNAJC21	681	6.34417e-05	0.0012025	-0.247641	other	Major Split 1/2
GLI4	682	6.46008e-05	0.00122268	-0.169314	other	Major Split 1/2
ALG5	683	6.47643e-05	0.00122398	0.30981	other	Major Split 1/2
SCCPDH	684	6.52659e-05	0.00123166	0.283119	other	Major Split 1/2
CUL7	685	6.58105e-05	0.00124012	-0.227988	other	Major Split 1/2
HIST2H2AC	686	6.85649e-05	0.00129014	0.276521	other	Major Split 1/2
TMEM14A	687	7.10096e-05	0.0013342	0.260513	other	Major Split 1/2
COPA	688	7.1649e-05	0.00134425	-0.280571	other	Major Split 1/2
MAD2L2	689	7.23234e-05	0.00135424	0.317688	other	Major Split 1/2
C4orf32	690	7.23912e-05	0.00135424	0.157679	other	Major Split 1/2
HNRNPM	691	7.29776e-05	0.00136323	0.312781	other	Major Split 1/2
C3orf14	692	7.32034e-05	0.00136548	0.0957789	other	Major Split 1/2
PREP	693	7.36999e-05	0.00137275	0.225739	other	Major Split 1/2
C16orf93	694	7.50824e-05	0.00139649	0.0654637	other	Major Split 1/2
DPAGT1	695	7.55558e-05	0.00140327	0.248814	other	Major Split 1/2
NUS1	696	7.64459e-05	0.00141776	0.155559	other	Major Split 1/2
SPTAN1	697	7.6564e-05	0.00141792	-0.320234	other	Major Split 1/2
MRPL3	698	7.67554e-05	0.00141942	0.314286	other	Major Split 1/2
CCL3	699	7.72482e-05	0.00142598	-0.222058	other	Major Split 1/2
DOHH	700	7.7373e-05	0.00142598	0.211896	other	Major Split 1/2
ATXN2L	701	7.74411e-05	0.00142598	-0.205438	other	Major Split 1/2
APITD1	702	7.88928e-05	0.00145064	0.130947	other	Major Split 1/2
GNAI3	703	7.97084e-05	0.00146355	0.25172	other	Major Split 1/2
AC008394.1	704	8.02653e-05	0.00147168	-0.108413	other	Major Split 1/2
MFI2	705	8.05234e-05	0.00147432	0.150419	other	Major Split 1/2
SETD5	706	8.08658e-05	0.00147849	-0.299383	other	Major Split 1/2
LY6E	707	8.12155e-05	0.00148227	0.313612	other	Major Split 1/2
COPS4	708	8.1302e-05	0.00148227	0.246163	other	Major Split 1/2
MRPS18C	709	8.36854e-05	0.00152357	0.323673	other	Major Split 1/2
PLK4	710	8.45304e-05	0.00153679	0.123708	other	Major Split 1/2
MOB4	711	8.65678e-05	0.00157161	0.175928	other	Major Split 1/2
UQCRH	712	8.84113e-05	0.00160283	0.170632	other	Major Split 1/2
SNAPIN	713	8.94242e-05	0.00161892	0.280752	other	Major Split 1/2
HIST1H2BJ	714	8.98421e-05	0.0016242	0.103048	other	Major Split 1/2
SYNE1	715	9.04421e-05	0.00163276	-0.204577	other	Major Split 1/2
ZNRF2	716	9.14774e-05	0.00164778	-0.152268	other	Major Split 1/2
MT2A	717	9.15291e-05	0.00164778	0.174664	other	Major Split 1/2
UQCRFS1	718	9.54812e-05	0.00171653	0.295378	other	Major Split 1/2
TXNIP	719	9.73917e-05	0.00174844	-0.279505	other	Major Split 1/2
MBD6	720	9.77555e-05	0.00175254	-0.181989	other	Major Split 1/2
LUC7L3	721	9.97839e-05	0.00178642	-0.302876	other	Major Split 1/2
WDR26	722	0.000103058	0.00183965	-0.244858	other	Major Split 1/2
MALSU1	723	0.000103098	0.00183965	0.311299	other	Major Split 1/2
RTN3	724	0.000103185	0.00183965	0.298204	other	Major Split 1/2
SAC3D1	725	0.000107079	0.00190646	0.229753	other	Major Split 1/2
PPP4C	726	0.000107305	0.00190784	0.28354	other	Major Split 1/2
CLTC	727	0.000108186	0.00192086	-0.290732	other	Major Split 1/2
KIF18A	728	0.000109211	0.00193639	0.0888597	other	Major Split 1/2
USP34	729	0.000110266	0.00195133	-0.261677	other	Major Split 1/2
COX5A	730	0.00011054	0.00195133	0.23779	other	Major Split 1/2
MRPS18B	731	0.000110621	0.00195133	0.24147	other	Major Split 1/2
MRPS6	732	0.000110658	0.00195133	0.235719	other	Major Split 1/2
FANCB	733	0.000111358	0.001961	0.0827649	other	Major Split 1/2
NIF3L1	734	0.000111787	0.00196586	0.213541	other	Major Split 1/2
QDPR	735	0.000112955	0.0019837	0.204296	other	Major Split 1/2
MRPL46	736	0.000113762	0.00199362	0.212468	other	Major Split 1/2
BLVRA	737	0.000113917	0.00199362	0.26732	other	Major Split 1/2
LAMB3	738	0.000113983	0.00199362	-0.263049	other	Major Split 1/2
MEF2C	739	0.000115054	0.00200963	-0.236083	other	Major Split 1/2
BRD2	740	0.000115636	0.00201706	-0.257132	other	Major Split 1/2
MYD88	741	0.000119644	0.00208416	0.110385	other	Major Split 1/2
FADS2	742	0.000119894	0.0020857	0.08719	other	Major Split 1/2
EXOSC5	743	0.000120806	0.00209875	0.298785	other	Major Split 1/2
EEF1D	744	0.000121341	0.00210519	0.153956	other	Major Split 1/2
XIAP	745	0.000122104	0.00211559	-0.18119	other	Major Split 1/2
TP53I13	746	0.000122681	0.00212274	0.19867	other	Major Split 1/2
CLUAP1	747	0.00012485	0.00215737	-0.273211	other	Major Split 1/2
DUSP12	748	0.000125499	0.0021657	0.276182	other	Major Split 1/2
BRD4	749	0.000125992	0.00217129	-0.286399	other	Major Split 1/2
EIF1AX	750	0.00012632	0.00217406	0.280673	other	Major Split 1/2
MRPL12	751	0.000127346	0.00218758	0.279579	other	Major Split 1/2
IMPDH2	752	0.000127445	0.00218758	0.294364	other	Major Split 1/2
PELP1	753	0.000128479	0.0022024	-0.244658	other	Major Split 1/2
C19orf43	754	0.000130111	0.00222741	0.288527	other	Major Split 1/2
IER3IP1	755	0.000131805	0.00225342	0.285952	other	Major Split 1/2
BDH1	756	0.00013262	0.00226437	0.169767	other	Major Split 1/2
AXIN1	757	0.000134289	0.00228596	-0.20959	other	Major Split 1/2
NEMF	758	0.000134293	0.00228596	-0.234565	other	Major Split 1/2
ADSL	759	0.000134416	0.00228596	0.295985	other	Major Split 1/2
SMIM13	760	0.000136671	0.00232125	0.264379	other	Major Split 1/2
SMARCA4	761	0.000137193	0.00232705	-0.309171	other	Major Split 1/2
CCDC151	762	0.000138655	0.00234876	-0.33129	other	Major Split 1/2
MCAT	763	0.000139234	0.00235548	0.169077	other	Major Split 1/2
ATP5L	764	0.000141572	0.00239111	0.175232	other	Major Split 1/2
LIPH	765	0.000141711	0.00239111	-0.178423	other	Major Split 1/2
RBM4B	766	0.000143245	0.00241384	0.142991	other	Major Split 1/2
MYO1E	767	0.000144504	0.00243189	-0.247968	other	Major Split 1/2
CEP44	768	0.000144836	0.00243411	0.127195	other	Major Split 1/2
SELO	769	0.000145013	0.00243411	-0.169921	other	Major Split 1/2
ADD3	770	0.000149521	0.00250652	-0.246999	other	Major Split 1/2
NDUFA6	771	0.000151103	0.0025296	0.240049	other	Major Split 1/2
MAGOH	772	0.00015129	0.0025296	0.269256	other	Major Split 1/2
PFN1	773	0.000152314	0.00254343	0.202551	other	Major Split 1/2
LGR4	774	0.000152886	0.00254968	-0.18647	other	Major Split 1/2
SSBP1	775	0.000154869	0.00257942	0.208595	other	Major Split 1/2
PA2G4	776	0.00015626	0.00259923	0.242047	other	Major Split 1/2
GPATCH2L	777	0.000156981	0.00260787	-0.214533	other	Major Split 1/2
GTSE1	778	0.000160167	0.00265737	0.154122	other	Major Split 1/2
SRP9	779	0.000160542	0.00266017	0.245193	other	Major Split 1/2
GLA	780	0.000162606	0.00268766	0.191788	other	Major Split 1/2
BPTF	781	0.000162617	0.00268766	-0.284449	other	Major Split 1/2
MRP63	782	0.000165369	0.00272965	0.29484	other	Major Split 1/2
WDR74	783	0.00016584	0.00273392	0.279648	other	Major Split 1/2
CT45A6	784	0.000168288	0.00277075	0.215272	other	Major Split 1/2
MRPL16	785	0.000170677	0.0028065	0.264556	other	Major Split 1/2
SCD5	786	0.000176207	0.0028936	0.052667	other	Major Split 1/2
ENO1	787	0.000176423	0.0028936	0.165316	other	Major Split 1/2
PDCD5	788	0.00017949	0.00294018	0.25522	other	Major Split 1/2
FDX1	789	0.000184234	0.00301407	0.240739	other	Major Split 1/2
TAOK3	790	0.000184836	0.00302008	-0.271264	other	Major Split 1/2
SWSAP1	791	0.000187309	0.00305638	-0.214703	other	Major Split 1/2
MAT2A	792	0.000187531	0.00305638	0.291665	other	Major Split 1/2
TFAM	793	0.000188357	0.00306597	0.262546	other	Major Split 1/2
NBAS	794	0.000189414	0.00307929	-0.190795	other	Major Split 1/2
SKA2	795	0.000192697	0.00312872	0.284706	other	Major Split 1/2
TNRC6B	796	0.000197728	0.00320638	-0.23478	other	Major Split 1/2
CCT3	797	0.000199459	0.00323039	0.227916	other	Major Split 1/2
TARDBP	798	0.000202244	0.00327139	0.267155	other	Major Split 1/2
MRPL15	799	0.000204522	0.00330409	0.287502	other	Major Split 1/2
ZDHHC4	800	0.000206259	0.00332594	0.291037	other	Major Split 1/2
TCTEX1D2	801	0.00020639	0.00332594	0.162957	other	Major Split 1/2
SEPN1	802	0.000206902	0.00333004	-0.21663	other	Major Split 1/2
PPP1R35	803	0.000207212	0.00333088	0.259046	other	Major Split 1/2
TOMM40	804	0.000207902	0.00333781	0.259398	other	Major Split 1/2
RPA1	805	0.000210087	0.0033687	0.264951	other	Major Split 1/2
CDC25C	806	0.000211852	0.00338959	0.0940092	other	Major Split 1/2
MCUR1	807	0.000212049	0.00338959	0.270651	other	Major Split 1/2
NOL7	808	0.000212185	0.00338959	0.242358	other	Major Split 1/2
ABHD11	809	0.000212674	0.00338959	0.153038	other	Major Split 1/2
COL27A1	810	0.000212703	0.00338959	-0.158764	other	Major Split 1/2
NDUFB7	811	0.000213083	0.00339146	0.272693	other	Major Split 1/2
PRELID1	812	0.000218205	0.00346871	0.268389	other	Major Split 1/2
MFSD2A	813	0.000221644	0.00351904	0.0383856	other	Major Split 1/2
TIMM9	814	0.000223928	0.00355093	0.272454	other	Major Split 1/2
KDM5B	815	0.000226918	0.00359393	-0.178362	other	Major Split 1/2
FAM71D	816	0.000227539	0.00359935	0.255393	other	Major Split 1/2
TOE1	817	0.000230718	0.00364517	0.168087	other	Major Split 1/2
SVIP	818	0.000232624	0.00367079	0.228277	other	Major Split 1/2
COA4	819	0.000233604	0.00368177	0.291315	other	Major Split 1/2
CROT	820	0.000234986	0.00369902	0.0803645	other	Major Split 1/2
NCSTN	821	0.000236532	0.00371883	-0.237753	other	Major Split 1/2
ZNF575	822	0.000240485	0.00377541	0.0519381	other	Major Split 1/2
MSI2	823	0.000240716	0.00377541	-0.265495	other	Major Split 1/2
MRPS34	824	0.000242075	0.00378933	0.317717	other	Major Split 1/2
IGF2R	825	0.000242191	0.00378933	-0.18369	other	Major Split 1/2
HSBP1	826	0.0002441	0.00381458	0.29406	other	Major Split 1/2
NPEPPS	827	0.000244807	0.003821	-0.262503	other	Major Split 1/2
HIP1	828	0.000247234	0.00385422	-0.198648	other	Major Split 1/2
NME4	829	0.00024764	0.0038559	0.290011	other	Major Split 1/2
HYLS1	830	0.000248376	0.00386269	0.165543	other	Major Split 1/2
ANXA2R	831	0.000248758	0.00386397	0.105935	other	Major Split 1/2
FKBP5	832	0.000249439	0.0038699	0.228913	other	Major Split 1/2
CARHSP1	833	0.000251333	0.00389461	0.254008	other	Major Split 1/2
MRPS18A	834	0.000252303	0.00390495	0.289315	other	Major Split 1/2
FAM72D	835	0.000253451	0.00391741	0.148276	other	Major Split 1/2
CLSTN1	836	0.000253715	0.00391741	-0.226185	other	Major Split 1/2
TRMT61B	837	0.000254865	0.00393046	0.123248	other	Major Split 1/2
TMEM38B	838	0.000257163	0.00396117	0.153429	other	Major Split 1/2
SDHC	839	0.000257793	0.00396549	0.294529	other	Major Split 1/2
ZNF395	840	0.000258058	0.00396549	-0.131398	other	Major Split 1/2
ARID3B	841	0.000263641	0.00404646	-0.238225	other	Major Split 1/2
UFC1	842	0.000264089	0.00404853	0.270542	other	Major Split 1/2
REV3L	843	0.000265124	0.00405957	-0.163563	other	Major Split 1/2
PRPS2	844	0.000265453	0.00405979	0.183124	other	Major Split 1/2
MASTL	845	0.00026638	0.00406915	0.146262	other	Major Split 1/2
MRPL34	846	0.000268482	0.00409522	0.300046	other	Major Split 1/2
TRAF2	847	0.000268721	0.00409522	0.150149	other	Major Split 1/2
DMC1	848	0.000271089	0.00412644	0.165744	other	Major Split 1/2
PCNX	849	0.000272076	0.00413292	-0.15726	other	Major Split 1/2
CTR9	850	0.000272155	0.00413292	-0.262191	other	Major Split 1/2
DAD1	851	0.000275788	0.00418317	0.275296	other	Major Split 1/2
CSNK1G1	852	0.000277764	0.00420819	-0.166649	other	Major Split 1/2
TSTA3	853	0.000280315	0.00424186	0.28782	other	Major Split 1/2
METTL10	854	0.000283008	0.00427405	0.11326	other	Major Split 1/2
PSMB1	855	0.000283104	0.00427405	0.281772	other	Major Split 1/2
RABIF	856	0.000284333	0.00428758	0.240343	other	Major Split 1/2
AKR1B1	857	0.00030109	0.00453498	0.285879	other	Major Split 1/2
DNM1L	858	0.000303843	0.00456743	-0.26544	other	Major Split 1/2
NBPF16	859	0.000303953	0.00456743	-0.0973408	other	Major Split 1/2
ANP32B	860	0.000304314	0.00456753	0.193398	other	Major Split 1/2
DYNLL1	861	0.000305245	0.00457619	0.25665	other	Major Split 1/2
DBF4	862	0.000306051	0.00458295	0.231966	other	Major Split 1/2
EIF2S1	863	0.000309604	0.00463079	0.266549	other	Major Split 1/2
SELT	864	0.000312385	0.00466697	0.276437	other	Major Split 1/2
FTSJ1	865	0.000315791	0.0047124	0.182078	other	Major Split 1/2
MARS2	866	0.000318656	0.00474967	0.0531954	other	Major Split 1/2
MCMDC2	867	0.000321192	0.00478194	0.0508032	other	Major Split 1/2
C19orf70	868	0.000325177	0.0048357	0.298927	other	Major Split 1/2
CDC7	869	0.000328372	0.00487653	0.136362	other	Major Split 1/2
NCOR2	870	0.000328679	0.00487653	-0.292672	other	Major Split 1/2
C5orf51	871	0.000332169	0.00492266	0.135878	other	Major Split 1/2
PPA1	872	0.000334925	0.00495781	0.238706	other	Major Split 1/2
EBNA1BP2	873	0.000336259	0.00497185	0.281167	other	Major Split 1/2
RBX1	874	0.000344008	0.00508061	0.252873	other	Major Split 1/2
ELP2	875	0.000344661	0.00508444	-0.248851	other	Major Split 1/2
SNRNP40	876	0.00034669	0.00510608	0.185288	other	Major Split 1/2
CAND1	877	0.000346984	0.00510608	0.243428	other	Major Split 1/2
NUDT15	878	0.000347315	0.00510608	0.138071	other	Major Split 1/2
ABT1	879	0.000347716	0.00510616	0.24532	other	Major Split 1/2
ZNF746	880	0.000350589	0.00513691	-0.146079	other	Major Split 1/2
FBXL17	881	0.000350606	0.00513691	-0.102944	other	Major Split 1/2
CENPJ	882	0.000351513	0.00514437	0.15941	other	Major Split 1/2
ANAPC15	883	0.000357329	0.00522356	0.259019	other	Major Split 1/2
ACOT7	884	0.000365233	0.00533307	0.178938	other	Major Split 1/2
RUSC1	885	0.00036697	0.00535237	0.175937	other	Major Split 1/2
JUND	886	0.000369442	0.00538234	-0.295086	other	Major Split 1/2
CALCOCO1	887	0.000378123	0.0055026	-0.169332	other	Major Split 1/2
NIPBL	888	0.000381025	0.0055386	-0.225551	other	Major Split 1/2
SEPHS1	889	0.000381894	0.00554498	0.169338	other	Major Split 1/2
PHF7	890	0.000385322	0.00558846	0.12361	other	Major Split 1/2
CHRNA5	891	0.000387342	0.00561145	0.141211	other	Major Split 1/2
S100A6	892	0.000390691	0.00565364	-0.308851	other	Major Split 1/2
ZNF106	893	0.000392044	0.00566685	-0.260719	other	Major Split 1/2
HUWE1	894	0.000394011	0.00568493	-0.245139	other	Major Split 1/2
NUMA1	895	0.000394175	0.00568493	-0.217024	other	Major Split 1/2
HN1L	896	0.00039808	0.00573485	0.190706	other	Major Split 1/2
OSTC	897	0.00040213	0.00578673	0.275174	other	Major Split 1/2
HIST1H4K	898	0.000406733	0.0058418	0.0709443	other	Major Split 1/2
PPFIA1	899	0.000406862	0.0058418	-0.19932	other	Major Split 1/2
ENOPH1	900	0.000409346	0.00587094	0.184953	other	Major Split 1/2
UBE2E3	901	0.00041059	0.00588224	0.237414	other	Major Split 1/2
NOP10	902	0.000411736	0.00589017	0.252182	other	Major Split 1/2
PPP1CC	903	0.000412056	0.00589017	0.269221	other	Major Split 1/2
NAGK	904	0.000414117	0.00591308	0.260273	other	Major Split 1/2
NUP107	905	0.000415903	0.00593201	0.205964	other	Major Split 1/2
PSMC3	906	0.00042534	0.00605992	0.268302	other	Major Split 1/2
BOLA1	907	0.000426677	0.00607227	0.214838	other	Major Split 1/2
FBXO18	908	0.000430735	0.00612327	-0.226576	other	Major Split 1/2
ODC1	909	0.000433705	0.00615871	0.272888	other	Major Split 1/2
BAMBI	910	0.000434503	0.00616325	0.163698	other	Major Split 1/2
NUP62CL	911	0.000435772	0.00617448	0.0427141	other	Major Split 1/2
FUK	912	0.000436272	0.00617477	-0.135171	other	Major Split 1/2
RPUSD2	913	0.000437585	0.00618659	0.193342	other	Major Split 1/2
TMEM62	914	0.000439773	0.00621071	0.0976068	other	Major Split 1/2
HADH	915	0.000441547	0.00622895	0.249325	other	Major Split 1/2
BAG1	916	0.000446906	0.00629767	0.254304	other	Major Split 1/2
FAM173A	917	0.000448175	0.00630866	0.236135	other	Major Split 1/2
ACAT1	918	0.000450251	0.00633098	0.269528	other	Major Split 1/2
NUTF2	919	0.000451185	0.00633721	0.285549	other	Major Split 1/2
ANXA11	920	0.000461231	0.00647128	-0.285587	other	Major Split 1/2
KMT2A	921	0.00046287	0.00648721	-0.206576	other	Major Split 1/2
CHST11	922	0.000465115	0.00651161	-0.202169	other	Major Split 1/2
FOXRED1	923	0.000465916	0.00651575	0.158649	other	Major Split 1/2
ZNF791	924	0.000468825	0.00654934	-0.186264	other	Major Split 1/2
ZDBF2	925	0.00046998	0.00655839	-0.114923	other	Major Split 1/2
XRCC6	926	0.000471367	0.00657064	0.192422	other	Major Split 1/2
NACC1	927	0.000472189	0.00657499	-0.159779	other	Major Split 1/2
CDC23	928	0.000476041	0.00662148	0.160358	other	Major Split 1/2
2021-09-15	929	0.000477684	0.00663718	0.271297	other	Major Split 1/2
COLGALT1	930	0.00047823	0.00663763	0.238061	other	Major Split 1/2
SYPL1	931	0.000483868	0.00670318	0.249351	other	Major Split 1/2
MAN1A2	932	0.000483992	0.00670318	-0.243749	other	Major Split 1/2
UBE2D2	933	0.000486919	0.00673649	0.26688	other	Major Split 1/2
CLPP	934	0.000489526	0.00676531	0.268071	other	Major Split 1/2
SAP18	935	0.000493386	0.00680519	0.267061	other	Major Split 1/2
TMA16	936	0.000493967	0.00680519	0.284903	other	Major Split 1/2
CENPO	937	0.000493993	0.00680519	0.154851	other	Major Split 1/2
HSPD1	938	0.000494815	0.00680924	0.199034	other	Major Split 1/2
PHF3	939	0.000498032	0.00684621	-0.254312	other	Major Split 1/2
C1orf35	940	0.000500042	0.00686653	0.23647	other	Major Split 1/2
PITX1	941	0.000501208	0.00687523	0.144397	other	Major Split 1/2
KIAA1430	942	0.000502694	0.00688829	-0.21389	other	Major Split 1/2
SLTM	943	0.000512657	0.00701737	-0.267936	other	Major Split 1/2
AC004381.6	944	0.000515403	0.00704748	0.17757	other	Major Split 1/2
CMC1	945	0.000527664	0.00720749	0.211881	other	Major Split 1/2
TMX1	946	0.000530575	0.00722894	0.206542	other	Major Split 1/2
TTLL3	947	0.000530854	0.00722894	-0.173192	other	Major Split 1/2
USP39	948	0.000531785	0.00722894	0.255737	other	Major Split 1/2
LMNB2	949	0.000532259	0.00722894	0.191967	other	Major Split 1/2
PYCR1	950	0.000532694	0.00722894	0.287025	other	Major Split 1/2
CPEB4	951	0.000532986	0.00722894	-0.159388	other	Major Split 1/2
RBBP8	952	0.000533154	0.00722894	0.197073	other	Major Split 1/2
BOD1	953	0.000534182	0.00723528	0.127548	other	Major Split 1/2
CISD3	954	0.000535371	0.00724378	0.243199	other	Major Split 1/2
PBRM1	955	0.000537424	0.00726395	-0.192939	other	Major Split 1/2
COPS5	956	0.000543179	0.00733405	0.270084	other	Major Split 1/2
TCEB3	957	0.00054555	0.00735249	0.227455	other	Major Split 1/2
CHCHD1	958	0.000545684	0.00735249	0.282394	other	Major Split 1/2
C21orf58	959	0.00055597	0.00748328	0.119908	other	Major Split 1/2
PCCB	960	0.000558094	0.00750404	0.219468	other	Major Split 1/2
PBX1	961	0.000563583	0.00756995	-0.235446	other	Major Split 1/2
THAP7	962	0.000574242	0.00770511	0.215641	other	Major Split 1/2
RIT1	963	0.000576403	0.00771869	-0.166674	other	Major Split 1/2
NSUN5	964	0.00057665	0.00771869	0.25781	other	Major Split 1/2
GPANK1	965	0.00057802	0.00771869	0.22365	other	Major Split 1/2
MAZ	966	0.000578096	0.00771869	0.293726	other	Major Split 1/2
EEF1A1	967	0.000578244	0.00771869	0.167162	other	Major Split 1/2
XRN1	968	0.000579476	0.00772714	-0.172112	other	Major Split 1/2
WDR92	969	0.000583667	0.007775	0.114912	other	Major Split 1/2
TOMM7	970	0.000585855	0.0077961	0.127069	other	Major Split 1/2
ZBTB4	971	0.000591843	0.00785458	-0.155026	other	Major Split 1/2
HSPA14	972	0.000592041	0.00785458	0.189016	other	Major Split 1/2
AKAP9	973	0.000592075	0.00785458	-0.291317	other	Major Split 1/2
UBXN2B	974	0.000603223	0.00799426	0.120584	other	Major Split 1/2
P4HA2	975	0.000605421	0.00801516	-0.164528	other	Major Split 1/2
TRIM66	976	0.000606947	0.00802713	-0.111575	other	Major Split 1/2
GJA1	977	0.000614629	0.00812041	0.05344	other	Major Split 1/2
CHCHD3	978	0.000616125	0.00813184	0.248248	other	Major Split 1/2
KTN1	979	0.000619238	0.00816458	-0.277232	other	Major Split 1/2
CAMSAP2	980	0.000620704	0.00817556	-0.218834	other	Major Split 1/2
SKIL	981	0.000622565	0.00819172	-0.154501	other	Major Split 1/2
DCPS	982	0.000630799	0.0082916	0.167882	other	Major Split 1/2
ANAPC13	983	0.000631767	0.00829588	0.242901	other	Major Split 1/2
SRSF9	984	0.000643291	0.00843862	0.231202	other	Major Split 1/2
BRCA1	985	0.000655179	0.00858583	0.166814	other	Major Split 1/2
THAP10	986	0.000658851	0.00861606	0.0302624	other	Major Split 1/2
SKP2	987	0.000659198	0.00861606	0.132965	other	Major Split 1/2
MRPL17	988	0.000659488	0.00861606	0.266616	other	Major Split 1/2
AC087645.1	989	0.000664058	0.008667	0.0995821	other	Major Split 1/2
IDH1	990	0.0006668	0.00869372	0.113845	other	Major Split 1/2
TROAP	991	0.000667634	0.00869372	0.159741	other	Major Split 1/2
MEA1	992	0.000668126	0.00869372	0.260248	other	Major Split 1/2
GALK1	993	0.000672218	0.00873816	0.272302	other	Major Split 1/2
AZIN1	994	0.000673444	0.00874529	0.252253	other	Major Split 1/2
PRPSAP1	995	0.000684089	0.0088746	0.211944	other	Major Split 1/2
ATP5O	996	0.00068862	0.0089244	0.223375	other	Major Split 1/2
C6orf48	997	0.00068985	0.00893138	0.258387	other	Major Split 1/2
C5orf34	998	0.000698298	0.00902874	0.0651365	other	Major Split 1/2
CPSF4	999	0.000698769	0.00902874	0.258822	other	Major Split 1/2
[truncated: 2,001 more rows]
